# Supplementary material for: Modeling the Cost Effectiveness of Neuroimaging-Based Treatment of Acute Wake-Up Stroke
Source: PLoS One. 2016 Feb 3;11(2):e0148106. doi: 10.1371/journal.pone.0148106 (PMC4740488; doi:10.1371/journal.pone.0148106)
Supplement: S1 Dataset — (XLS) [file pone.0148106.s002.xls]

## Sheet: 6 hrs
ITERATION	MRI strategy_COST_8hrsleep	MRI strategy_EFF_8hrsleep	MRI strategy_COST_6hrsleep	MRI strategy_EFF_6hrsleep	MRI strategy_COST_4hrsleep	MRI strategy_EFF_4hrsleep	No treatment strategy_COST	No treatement strategy_EFF	pMRS2thru6_notreatment	pMRS0or1_notreatment	pMRS2thru6_treatment	pMRS0or1_treatment	pmRS0givenmRS0or1_treatment	pmRS1givenmRS0or1_treatment	pmRS2givenmRS2thru6_notreatment	pmRS3givenmRS2thru6_notreatment	pmRS4givenmRS2thru6_notreatment	pmRS5givenmRS2thru6_notreatment	pmRS6givenmRS2thru6_notreatment	pmRS2givenmRS2thru6_treatment	pmRS3givenmRS2thru6_treatment	pmRS4givenmRS2thru6_treatment	pmRS5givenmRS2thru6_treatment	pmRS6givenmRS2thru6_treatment	pMale	costAcuteStrokeNoTreatment	costAcuteStrokeTreatment	SensMRI	SpecMRI	ORmRS0or1_treatment_onset91to180m	ORmRS0or1_treatment_onset181270m	ORmRS0or1_treatment_onset271to360m	DeathHR_mRS2	DeathHR_mRS3	DeathHR_mRS4	DeathHR_mRS5	CostChronicmRS0thru3	CostChronicmRS4thru5	CostMRI	CostRecurrentStroke	pDieRecurrentStroke	pRecurrentStroke	umRS0or1	umRS2	umRS3	umRS4	umRS5
1	99312.6	5.43936	99096.4	5.4226	99705.1	5.47127	95857.5	5.3751	0.511899	0.488101	0.50549	0.49451	0.490796	0.509204	0.260787	0.215805	0.298874	0.123391	0.101143	0.292599	0.20209	0.235906	0.137995	0.13141	0.759903	11469.6	21277.2	0.614603	0.728159	1.91582	1.34172	1.11397	1.09135	1.2751	1.73409	2.369	5662.67	12809.2	515.096	21004.3	0.145314	0.0636756	0.816103	0.646259	0.448462	0.349148	0.239737
2	85145	5.50582	84924	5.48686	85545.8	5.54209	82084.9	5.42692	0.415789	0.584211	0.492571	0.507429	0.530911	0.469089	0.328471	0.18575	0.232593	0.0593992	0.193788	0.26152	0.262677	0.183779	0.140603	0.151422	0.290193	12369.1	17269.6	0.636178	0.754511	1.86091	1.30489	1.03815	1.08941	1.25808	1.71775	1.9733	5372.2	12286.4	467.489	18154.5	0.213137	0.040557	0.821397	0.602859	0.507245	0.312167	0.256033
3	94349.2	5.11369	94045.8	5.09382	94899.4	5.15047	91307.3	5.01167	0.44535	0.55465	0.550198	0.449802	0.539639	0.460361	0.259385	0.140374	0.298871	0.142135	0.159235	0.26315	0.259751	0.214762	0.152219	0.110118	0.331289	11207.1	19211.6	0.592884	0.841949	1.51911	1.29728	1.08435	1.07879	1.27255	1.82675	2.13231	5628.03	12695.8	475.176	21071.3	0.180017	0.0577089	0.827977	0.683615	0.455646	0.345253	0.153244
4	87608.6	5.03129	87449.7	5.01728	87895.9	5.05816	84976.2	4.95925	0.421826	0.578174	0.500621	0.499379	0.498987	0.501013	0.253495	0.182144	0.259196	0.11774	0.187426	0.292925	0.188876	0.195462	0.17081	0.151927	0.329709	11667.1	17936.9	0.512121	0.783431	1.79177	1.24773	1.09503	1.09723	1.30327	1.83159	2.54365	5154.98	13956.5	498.995	19261.1	0.209475	0.0498808	0.802227	0.605703	0.503555	0.399152	0.159462
5	91411.6	6.24073	91191.3	6.22564	91809	6.26996	88640.7	6.19733	0.455006	0.544994	0.498447	0.501553	0.537757	0.462243	0.329544	0.200402	0.209903	0.0972707	0.16288	0.303725	0.183691	0.200463	0.165692	0.146429	0.17084	12728.9	18485.1	0.608938	0.797429	1.85122	1.29379	1.09072	1.09849	1.27563	1.65866	2.4848	5620.76	14850	420.263	18560.1	0.218448	0.0340721	0.847488	0.686007	0.498581	0.455945	0.22701
6	96181.9	5.32218	96086.6	5.31149	96354.4	5.34305	94704.3	5.30245	0.486659	0.513341	0.515724	0.484276	0.522854	0.477146	0.274661	0.239874	0.277194	0.100643	0.107628	0.26692	0.207525	0.201433	0.209438	0.114684	0.798415	12598.7	16688.7	0.582838	0.800478	1.75083	1.26295	1.12063	1.08002	1.20705	1.69079	2.83888	5619.72	13357.4	472.302	21671.3	0.175826	0.0630301	0.837582	0.659503	0.531073	0.313588	0.152946
7	95183.2	5.09462	95067.9	5.09409	95394.1	5.09684	93643.6	5.15815	0.473804	0.526196	0.534791	0.465209	0.527093	0.472907	0.3394	0.226236	0.272602	0.0418324	0.119929	0.258129	0.191872	0.203635	0.160317	0.186047	0.32576	12487.6	18804.5	0.593394	0.801427	1.73439	1.24123	1.06284	1.16275	1.32646	1.57446	2.80188	5364.45	13242.9	472.383	19846.8	0.144434	0.0726414	0.756945	0.732115	0.476579	0.419011	0.207512
8	89831.1	5.35571	89617.8	5.34442	90216.5	5.37723	86102.2	5.31198	0.421424	0.578576	0.439326	0.560674	0.507953	0.492047	0.299267	0.222122	0.235462	0.0822154	0.160934	0.296746	0.177814	0.264857	0.154985	0.105598	0.263789	12007.5	18230.1	0.515903	0.765682	1.68879	1.26978	1.28641	1.17045	1.28815	1.6569	2.91279	5388.55	13249.7	553.941	20352.5	0.149298	0.0442334	0.764962	0.63383	0.535013	0.381348	0.220931
9	86903.3	6.18203	86554.1	6.17326	87532.2	6.19969	82974.4	6.1569	0.485368	0.514632	0.458895	0.541105	0.571433	0.428567	0.270942	0.240234	0.220812	0.10029	0.167723	0.262949	0.216036	0.16309	0.213788	0.144137	0.833228	9897.04	19499.8	0.574485	0.81835	1.65229	1.15267	1.13455	1.04314	1.30153	1.91511	2.00228	4858.66	15116.4	426.534	16976.4	0.170731	0.0352067	0.833021	0.714564	0.521778	0.37864	0.204158
10	96825.7	5.03394	96625.7	5.01508	97186	5.06943	93929.5	4.93078	0.451656	0.548344	0.506372	0.493628	0.528424	0.471576	0.298674	0.189448	0.256232	0.0964601	0.159186	0.357392	0.181857	0.207907	0.132542	0.120301	0.648781	12163.9	18714.3	0.571451	0.789955	1.81786	1.32475	1.14224	1.06217	1.25683	1.83916	2.01695	5295.11	14887.8	479.804	21985.7	0.236699	0.0616182	0.821662	0.640573	0.481913	0.283151	0.181691
11	89540.3	5.68407	89398.5	5.67806	89794.8	5.6969	87309.9	5.69537	0.455775	0.544225	0.500409	0.499591	0.525494	0.474506	0.318272	0.203604	0.286376	0.0943183	0.0974304	0.285686	0.206755	0.193597	0.195484	0.118478	0.467672	12679.6	19211.1	0.60252	0.769433	1.71833	1.15516	1.01631	1.03702	1.28579	1.7604	2.31247	5052.95	12884.4	483.43	20320.3	0.209631	0.0425309	0.812935	0.668292	0.520397	0.33589	0.161283
12	89958.3	5.29022	89764.9	5.27321	90308.8	5.32183	87835	5.23251	0.441682	0.558318	0.452962	0.547038	0.524285	0.475715	0.294157	0.200082	0.278423	0.0800083	0.14733	0.288496	0.202914	0.199505	0.16118	0.147906	0.193742	11704.7	18050.5	0.674523	0.821774	1.56366	1.35796	1.13218	1.06737	1.29426	1.65833	2.93133	5006.98	14154.5	451.682	18096.8	0.158354	0.0543039	0.810584	0.622663	0.521247	0.336876	0.218411
13	98006.2	5.20582	97746.6	5.18749	98472.9	5.2407	94680.5	5.13358	0.472953	0.527047	0.506647	0.493353	0.555834	0.444166	0.289861	0.253071	0.245989	0.0799152	0.131164	0.299993	0.240088	0.199493	0.141024	0.119402	0.847785	10686.6	18646.9	0.660555	0.785574	1.89992	1.34457	1.08437	1.09538	1.21234	1.84115	2.17109	4906.51	15960.5	499.656	19988.1	0.2098	0.0719129	0.856892	0.646676	0.553457	0.315597	0.168633
14	94330.7	5.23023	93978.4	5.21597	94966	5.25736	89591.3	5.16465	0.47599	0.52401	0.47485	0.52515	0.574195	0.425805	0.327395	0.19523	0.235821	0.0812549	0.160299	0.303806	0.209656	0.221417	0.168184	0.0969364	0.684581	10997.3	18821.3	0.637369	0.762472	1.77638	1.28338	1.081	1.08787	1.25446	2.01859	1.76776	5239.6	13950.1	502.678	20012.6	0.211653	0.0607806	0.766828	0.695496	0.477426	0.358985	0.223467
15	84671.5	5.23452	84494.6	5.22076	84992.9	5.26119	81976.4	5.2223	0.433068	0.566932	0.511239	0.488761	0.485116	0.514884	0.287381	0.266859	0.25652	0.0689363	0.120303	0.311089	0.193927	0.170607	0.175478	0.148898	0.283848	9552.99	16583.7	0.712349	0.706109	1.78623	1.30188	1.20647	1.11539	1.2276	1.93842	3.08032	5068.94	13273.9	519.753	21535.7	0.184973	0.0470478	0.779965	0.646874	0.487749	0.328442	0.164582
16	90180	4.91623	89995.8	4.90268	90514.8	4.94172	87612.6	4.85666	0.459553	0.540447	0.480034	0.519966	0.502226	0.497774	0.282946	0.167362	0.268238	0.114909	0.166544	0.279425	0.228619	0.167455	0.161017	0.163483	0.983652	10431	17627.2	0.614916	0.763744	1.54344	1.256	1.13235	1.08536	1.31439	1.71158	2.8081	4702.46	13349.8	488.563	22336	0.171806	0.0791241	0.845597	0.659857	0.516385	0.351109	0.226707
17	95041	4.98134	94870.4	4.97221	95348.8	4.99927	93030.8	4.9558	0.511895	0.488105	0.472692	0.527308	0.523437	0.476563	0.258121	0.250526	0.254661	0.10881	0.127883	0.310367	0.135018	0.234846	0.134476	0.185293	0.536435	10470.5	18085.8	0.609205	0.837295	1.6833	1.21608	1.14977	1.17969	1.29382	1.79924	2.30951	4907.12	15623.5	514.159	20971.6	0.195201	0.0632723	0.769828	0.646544	0.486087	0.250825	0.201055
18	92108.6	5.90863	91915.2	5.89355	92457	5.93753	89742.1	5.83504	0.481265	0.518735	0.5183	0.4817	0.539418	0.460582	0.286184	0.16126	0.289165	0.119168	0.144223	0.319083	0.180785	0.198962	0.171418	0.129752	0.173254	10180.2	17282.6	0.591367	0.825933	1.64527	1.19964	1.29057	1.09883	1.26885	1.76237	2.12773	5406.15	14384.5	514.735	21494.8	0.213848	0.0391109	0.835751	0.665831	0.467693	0.342454	0.230567
19	82118.8	5.37821	81989.2	5.36178	82354.8	5.40992	80358.2	5.30376	0.468181	0.531819	0.476402	0.523598	0.454375	0.545625	0.252953	0.211789	0.285442	0.104897	0.14492	0.301294	0.214923	0.140867	0.197368	0.145548	0.341303	11847.5	17092.9	0.656385	0.788939	1.81508	1.23716	1.10266	1.05465	1.2393	1.87455	2.94677	4779.11	12065.2	538.772	21452.5	0.188352	0.0481349	0.79633	0.638633	0.529367	0.319226	0.193912
20	85618.1	5.04645	85312.8	5.02824	86169.5	5.08062	82371.1	4.96756	0.451886	0.548114	0.497424	0.502576	0.505238	0.494762	0.327412	0.182089	0.224817	0.0781675	0.187515	0.288683	0.240818	0.216255	0.13315	0.121094	0.0394245	12105.9	17288.3	0.653863	0.828149	1.6913	1.32618	1.26042	1.24652	1.27386	1.81996	2.26092	4768.17	14604.5	552.766	19151.6	0.24609	0.0509072	0.774956	0.683728	0.495433	0.242172	0.160763
21	91548.6	5.41735	91274.4	5.40259	92044.5	5.44611	87994.7	5.36425	0.444998	0.555002	0.499846	0.500154	0.525073	0.474927	0.306285	0.139948	0.25987	0.116062	0.177834	0.284587	0.171744	0.214345	0.17938	0.149944	0.639051	11982.9	19597.7	0.633005	0.769119	1.90972	1.25971	1.27479	1.14157	1.30291	1.55837	1.93803	5337.72	12390.1	454.208	21342.4	0.157778	0.0416096	0.767735	0.636476	0.550211	0.417273	0.117294
22	91401.6	5.54446	91199.9	5.53096	91766.7	5.57079	88903.4	5.48626	0.459226	0.540774	0.496941	0.503059	0.470546	0.529454	0.314077	0.249232	0.220861	0.0861142	0.129716	0.35038	0.214172	0.176002	0.133187	0.12626	0.262107	12593	18217.4	0.682673	0.781264	1.81942	1.21493	1.04241	1.05184	1.26281	1.71474	2.28486	4825.51	12584.5	511.782	20521	0.161222	0.0675457	0.844473	0.691557	0.518581	0.377146	0.261584
23	92496.5	5.07363	92408.5	5.05578	92657.5	5.10728	91336.4	5.02032	0.468921	0.531079	0.506102	0.493898	0.560936	0.439064	0.311726	0.214651	0.235026	0.0775775	0.161019	0.302258	0.209474	0.159465	0.142667	0.186136	0.916455	12851.8	16441.6	0.630165	0.796001	1.87341	1.42673	1.14894	1.10316	1.29269	1.68063	2.36277	5561.17	13316.2	445.016	19146.4	0.189928	0.0671242	0.820364	0.627482	0.493243	0.34833	0.16795
24	89008.6	5.40277	88792.2	5.39158	89400.2	5.42452	85528.6	5.39992	0.459178	0.540822	0.514489	0.485511	0.474823	0.525177	0.304641	0.216321	0.248906	0.0928153	0.137316	0.269252	0.204211	0.213128	0.171776	0.141633	0.465787	11921.1	18845.8	0.682252	0.701108	1.75798	1.28769	1.06894	1.08169	1.31242	1.62544	1.97004	5427.4	12073	463.87	20819.9	0.252359	0.0454153	0.75401	0.677665	0.516052	0.377842	0.188857
25	89058.7	5.30144	88931.9	5.28095	89289.9	5.34026	87112.9	5.16261	0.413798	0.586202	0.516956	0.483044	0.559045	0.440955	0.212135	0.239141	0.289919	0.0825596	0.176245	0.378203	0.157715	0.182988	0.128587	0.152506	0.356052	11186.2	16129	0.599341	0.764887	1.74238	1.23054	1.24559	1.17508	1.23323	1.42719	2.37852	5563.87	11973.3	521.251	20149.1	0.167223	0.0497663	0.833618	0.668248	0.486858	0.337352	0.186014
26	90542.1	4.73039	90170.9	4.72938	91212.7	4.73471	86336	4.72601	0.449367	0.550633	0.535786	0.464214	0.57866	0.42134	0.303949	0.175853	0.280108	0.103337	0.136753	0.300652	0.178923	0.212125	0.191635	0.116665	0.251734	10423.4	19916.7	0.638926	0.78897	1.77659	0.946551	1.05964	1.21429	1.27582	1.8928	1.75921	5145.63	11953.2	509.222	20708.4	0.228451	0.0703324	0.762796	0.650972	0.50513	0.377211	0.187895
27	88066.3	5.8097	87913.1	5.79544	88338.1	5.83795	85761	5.76093	0.452269	0.547731	0.464696	0.535304	0.5047	0.4953	0.31248	0.170465	0.251173	0.109325	0.156557	0.291614	0.177385	0.222889	0.168119	0.139992	0.827633	11953	16685.4	0.645919	0.779732	1.9177	1.22277	1.25969	1.09247	1.31442	1.38103	2.22067	4426.24	13492.8	478.654	20375.2	0.169919	0.045984	0.844571	0.652848	0.524149	0.397505	0.203376
28	91585.9	5.55375	91310.2	5.5412	92081.4	5.57882	87090.6	5.51608	0.431676	0.568324	0.492432	0.507568	0.529748	0.470252	0.276342	0.201085	0.284709	0.0925131	0.145352	0.283508	0.177074	0.224092	0.201863	0.113464	0.0877991	11264.7	19689.8	0.666498	0.709663	1.75817	1.17744	1.21476	1.09354	1.25206	1.84501	2.59954	5217.9	14594.9	527.349	20283.6	0.237807	0.0443707	0.849412	0.697641	0.476382	0.378227	0.162996
29	91269.8	5.63187	91037.2	5.61577	91689.5	5.66246	87474.3	5.55285	0.475724	0.524276	0.452106	0.547894	0.517598	0.482402	0.313438	0.209079	0.239401	0.0741341	0.163948	0.359536	0.163428	0.195555	0.199735	0.0817467	0.513915	11649.2	18024	0.580781	0.747981	1.82268	1.30296	1.07897	1.1185	1.2276	1.54336	2.94226	5482.61	14049.5	451.331	19445.5	0.213548	0.0521766	0.819609	0.626771	0.528292	0.416436	0.219891
30	82246.5	5.22161	82019.8	5.1987	82662.4	5.26586	80082.7	5.12517	0.404381	0.595619	0.454191	0.545809	0.525885	0.474115	0.264198	0.27109	0.210872	0.0822921	0.171548	0.345388	0.196786	0.122481	0.141898	0.193447	0.824871	11006.4	17512.8	0.73657	0.821091	1.96703	1.28935	1.27153	1.10222	1.29857	1.62512	2.79541	5128.09	11980.4	524.995	19002.1	0.16542	0.0517587	0.856421	0.611027	0.486018	0.298831	0.209686
31	85256.6	5.82193	85045.1	5.80745	85637.7	5.84999	81979	5.78413	0.484825	0.515175	0.486043	0.513957	0.527249	0.472751	0.34626	0.206228	0.196689	0.105056	0.145767	0.311273	0.181835	0.211394	0.175976	0.119522	0.308751	11634.1	17537.9	0.598141	0.760031	1.83287	1.27969	1.0928	1.08064	1.27814	1.70014	2.61943	4965.3	13603.6	489.222	20803.6	0.231526	0.0423963	0.839679	0.60367	0.481553	0.406457	0.148944
32	92405.2	5.3322	92085	5.31832	92981.8	5.35935	88370	5.27627	0.447888	0.552112	0.486733	0.513267	0.586949	0.413051	0.279835	0.232626	0.243955	0.0891314	0.154453	0.262506	0.235115	0.20881	0.189323	0.104246	0.319884	10605.3	17825	0.680532	0.763222	1.76014	1.20344	1.13833	1.07883	1.3286	1.6793	2.80612	5560.29	15431.1	483.212	19189	0.239275	0.0443874	0.788169	0.617753	0.481495	0.339786	0.229593
33	78785.2	5.6833	78654.4	5.66941	79023.1	5.7101	76285	5.63851	0.496675	0.503325	0.535513	0.464487	0.578553	0.421447	0.245122	0.215651	0.271325	0.0918706	0.176032	0.272238	0.17755	0.191974	0.183457	0.17478	0.834679	11960.3	18262.8	0.519771	0.75026	1.94797	1.29962	1.18359	1.02474	1.2951	1.76719	2.75628	4771.66	11420.4	557.262	19589.4	0.179587	0.0372868	0.77085	0.669967	0.462179	0.38443	0.190082
34	99001.7	4.78174	98680.6	4.77706	99581.4	4.79241	94520.5	4.8153	0.391076	0.608924	0.481211	0.518789	0.550562	0.449438	0.330852	0.224177	0.216936	0.078412	0.149622	0.280646	0.154408	0.2305	0.190558	0.143888	0.903338	9553.95	18121.8	0.620278	0.751514	1.86954	1.16785	1.17438	1.1548	1.24371	1.67187	2.35964	5169.1	14497.8	474.126	23897.2	0.157478	0.0701557	0.817479	0.68259	0.525758	0.302678	0.179452
35	92353.5	5.66082	92130.4	5.65177	92756.3	5.67927	89482.7	5.63408	0.411831	0.588169	0.463501	0.536499	0.55572	0.44428	0.30878	0.193189	0.236315	0.117987	0.143729	0.318488	0.154397	0.202708	0.179363	0.145045	0.69402	11496.2	18734.4	0.613384	0.787667	1.72443	1.14776	1.12424	1.16179	1.19907	1.72948	2.52066	5394.22	14244	478.439	20160.7	0.165742	0.0409567	0.82155	0.696297	0.503026	0.370281	0.23868
36	87274.6	5.58524	87212.4	5.58141	87389.2	5.59467	86335.6	5.61711	0.426349	0.573651	0.514977	0.485023	0.57464	0.42536	0.302616	0.272347	0.226809	0.0805098	0.117718	0.260368	0.219599	0.19809	0.145803	0.17614	0.570577	13333.2	17088.3	0.697023	0.813283	1.80573	1.18442	1.03761	1.08961	1.2768	1.66985	2.92036	5383.21	12829.7	458.135	20350.3	0.215269	0.045565	0.833903	0.679551	0.505701	0.357513	0.19597
37	97078.5	4.96311	96749.2	4.95105	97674.4	4.98626	92950.9	4.93166	0.451671	0.548329	0.438468	0.561532	0.506696	0.493304	0.345093	0.197179	0.233587	0.0958672	0.128274	0.265829	0.237466	0.219557	0.168146	0.109002	0.69088	11421.2	19917.8	0.641437	0.772321	1.70088	1.28172	1.20699	1.15795	1.28474	1.68525	1.85202	5889.48	13105.5	498.942	20014	0.234511	0.0612065	0.787466	0.58155	0.482084	0.333535	0.195602
38	82859.8	5.6999	82690.3	5.67842	83167.1	5.74003	79873.4	5.60759	0.440467	0.559533	0.485037	0.514963	0.577664	0.422336	0.312694	0.218147	0.209975	0.0725757	0.186608	0.313647	0.216458	0.168549	0.177644	0.123702	0.458851	11690.9	16811	0.523639	0.759769	1.83593	1.43278	1.21619	1.08531	1.24295	1.77134	2.90183	5122.51	13018.9	475.855	21221.6	0.202064	0.0400177	0.856489	0.635319	0.465336	0.310747	0.195783
39	94326.1	5.10763	93904.2	5.0915	95091.7	5.13854	90593.1	5.03504	0.428434	0.571566	0.454031	0.545969	0.573631	0.426369	0.294458	0.22154	0.221769	0.0701506	0.192084	0.284953	0.244037	0.182917	0.154655	0.133438	0.323183	10884.6	18058.6	0.65943	0.843506	1.76501	1.24319	1.16585	1.21378	1.24738	1.75468	2.29162	5979.41	13924.5	484.41	21182.1	0.184644	0.0532726	0.784355	0.660284	0.536462	0.325839	0.168262
40	90049.7	4.72587	89674.2	4.70692	90733.3	4.76231	86219.2	4.64122	0.421087	0.578913	0.48069	0.51931	0.504985	0.495015	0.258248	0.203825	0.288796	0.0842174	0.164913	0.301706	0.182245	0.205118	0.174211	0.13672	0.189299	9702.71	19274.7	0.623776	0.814603	2.007	1.30335	1.17161	1.12419	1.32113	1.82281	2.9406	6020.02	12816.8	522.616	19781.8	0.20731	0.0647063	0.822781	0.631312	0.563692	0.262426	0.147282
41	85261.7	5.00647	85056.4	4.99281	85635.2	5.03283	82200	4.9451	0.424452	0.575548	0.473049	0.526951	0.49726	0.50274	0.235883	0.246351	0.257492	0.0981362	0.162138	0.290962	0.18299	0.188615	0.19379	0.143643	0.96264	10099.2	17766.8	0.555167	0.761969	1.79004	1.24383	1.08489	1.12977	1.28166	1.78779	3.14825	5503.71	12925.7	436.928	19286.6	0.201189	0.0512289	0.795864	0.660351	0.471482	0.308368	0.217091
42	92209.4	5.18376	91916.7	5.16871	92740.4	5.2131	89594.5	5.12328	0.473164	0.526836	0.514954	0.485046	0.504301	0.495699	0.308579	0.218476	0.255143	0.0730778	0.144725	0.318211	0.223723	0.175478	0.146003	0.136585	0.240172	11183.1	17894.7	0.710735	0.851264	1.84547	1.23327	1.06885	1.06505	1.25472	1.75031	2.32151	5489.02	13328.3	524.219	20476.5	0.201039	0.0591981	0.804547	0.650107	0.448823	0.310802	0.17692
43	104832	5.17764	104559	5.1627	105322	5.20535	99445.4	5.12162	0.440197	0.559803	0.397471	0.602529	0.589261	0.410739	0.34002	0.229077	0.190794	0.104664	0.135446	0.326915	0.195832	0.14827	0.21747	0.111513	0.306897	12635.4	21856.8	0.582921	0.732152	1.57	1.36278	1.18321	1.20879	1.32349	1.59449	0.792467	4706.4	13862.7	530.761	19104.1	0.206565	0.0593487	0.799864	0.545083	0.513474	0.323905	0.204865
44	88453.9	5.43284	88236.1	5.42139	88849.5	5.45498	85327.4	5.37733	0.494976	0.505024	0.468767	0.531233	0.542819	0.457181	0.311057	0.169367	0.248557	0.119368	0.151651	0.311692	0.21548	0.164721	0.146819	0.161288	0.278422	9845.29	18364.9	0.625927	0.748252	1.57304	1.16832	1.12961	1.21256	1.20229	1.82406	1.859	5591.68	12658.7	501.984	21258	0.237715	0.0417044	0.764658	0.605222	0.525261	0.30985	0.177805
45	93124.2	4.99014	92945.3	4.99145	93449.4	4.9892	90476.9	5.09825	0.457673	0.542327	0.473137	0.526863	0.513289	0.486711	0.364447	0.235542	0.189489	0.106629	0.103893	0.228086	0.178561	0.247596	0.166676	0.179081	0.714906	12077.2	19792.7	0.60422	0.754296	1.67845	1.19826	1.18366	1.02185	1.2612	1.68221	2.99307	5325.75	13410.8	489.72	19103	0.162433	0.0684428	0.771172	0.693342	0.502506	0.361493	0.166413
46	85901.4	5.65024	85658.5	5.64964	86340.4	5.65294	82836.5	5.68264	0.457292	0.542708	0.460709	0.539291	0.498996	0.501004	0.369821	0.183178	0.19842	0.104644	0.143936	0.270086	0.208198	0.20832	0.155137	0.158259	0.697776	12011.7	18789.3	0.628482	0.783847	1.41011	1.06023	1.05275	1.17522	1.22395	1.66487	2.56369	4871.11	13686.5	515.021	19829.3	0.167694	0.0375151	0.82318	0.565161	0.502028	0.332576	0.180307
47	89100.7	5.3203	88840.1	5.30024	89574	5.35851	85989.4	5.24525	0.431063	0.568937	0.516796	0.483204	0.50221	0.49779	0.294947	0.220737	0.22266	0.0995818	0.162075	0.284771	0.212785	0.220795	0.138133	0.143516	0.567447	11488	17255.2	0.695872	0.768079	1.9224	1.35916	1.08674	1.07087	1.25821	1.7079	3.00661	5687.98	13316.1	523.213	18922.8	0.185731	0.0476206	0.791425	0.698777	0.475213	0.283113	0.236789
48	85599.7	5.61888	85383.7	5.6018	85993	5.65182	83361.2	5.55685	0.453746	0.546254	0.475917	0.524083	0.526191	0.473809	0.302511	0.192046	0.26945	0.0732128	0.162781	0.297476	0.209586	0.142875	0.197229	0.152835	0.861854	12050.9	18228.5	0.666075	0.819677	1.81426	1.27758	1.17851	1.08663	1.25949	1.76346	2.86922	5180.47	12300.9	474.513	20197.2	0.15606	0.0475764	0.839988	0.605814	0.49234	0.357007	0.264009
49	93708.7	5.1539	93323.3	5.13381	94405.1	5.19183	88904.4	5.06428	0.47169	0.52831	0.459913	0.540087	0.582182	0.417818	0.228092	0.25924	0.244312	0.0939221	0.174434	0.247214	0.206746	0.23856	0.202353	0.105127	0.511239	9829.07	17352.8	0.681287	0.756714	1.90148	1.36776	1.04987	1.10674	1.32153	1.63908	2.11144	5473.57	12940.5	422.973	18541.3	0.123391	0.0546766	0.740752	0.675377	0.498444	0.337652	0.190658
50	93046	5.09483	92904.1	5.08001	93301.5	5.12334	90981.4	5.06437	0.470528	0.529472	0.530395	0.469605	0.497547	0.502453	0.302042	0.201722	0.23124	0.141437	0.12356	0.23916	0.228084	0.214824	0.154737	0.163194	0.785302	12302.2	19210.5	0.604787	0.799156	1.94632	1.37336	1.11229	1.09732	1.2788	1.58648	2.73645	5056.53	15023.3	496.268	21641.8	0.242406	0.0564115	0.803901	0.654093	0.434182	0.269875	0.214559
51	92468.5	5.61091	92208.7	5.59423	92938.2	5.64223	88504.1	5.51803	0.487032	0.512968	0.54548	0.45452	0.587329	0.412671	0.321303	0.179519	0.193864	0.0904801	0.214835	0.301944	0.237002	0.164069	0.157153	0.139832	0.724342	10032.5	15542	0.637687	0.734022	1.56845	1.25351	1.1065	1.08889	1.30745	1.75178	1.93526	5336.21	15138.3	450.885	20881.4	0.189175	0.0494696	0.805347	0.632609	0.525044	0.366868	0.22232
52	88284.4	5.31358	88124.7	5.29842	88573.4	5.34293	85176.7	5.2672	0.428185	0.571815	0.538075	0.461925	0.511436	0.488564	0.302161	0.199927	0.250482	0.0999835	0.147446	0.300282	0.18486	0.226327	0.144422	0.144109	0.494272	11918.9	18646.3	0.589771	0.710945	1.89774	1.2897	1.1271	1.08602	1.24025	1.83144	2.79055	5193.11	13259.5	510.762	21329.9	0.181147	0.0438303	0.798286	0.642306	0.509366	0.314576	0.148356
53	96746.5	4.92336	96470.9	4.91302	97245.6	4.94328	93928.8	4.89452	0.442649	0.557351	0.422257	0.577743	0.571786	0.428214	0.276756	0.285733	0.216407	0.0982746	0.12283	0.284494	0.197732	0.217719	0.181167	0.118889	0.335686	11149.8	17847.9	0.630338	0.829876	1.755	1.29767	1.27064	1.06481	1.2438	1.79599	2.68864	5890.51	14622.5	441.467	18679.8	0.204245	0.0692874	0.761162	0.667194	0.457909	0.465632	0.212441
54	94011.2	6.35161	93812.8	6.33637	94368.2	6.38028	90705.9	6.2791	0.499052	0.500948	0.556011	0.443989	0.580029	0.419971	0.267328	0.186914	0.30455	0.0899125	0.151295	0.299949	0.178452	0.172967	0.211578	0.137055	0.800177	11206.3	19859.7	0.595055	0.755009	1.49522	1.22872	1.17203	1.04691	1.35106	1.54291	1.69182	4884.48	14324.9	450.665	19260.3	0.147782	0.0362443	0.859378	0.718675	0.46268	0.314159	0.245643
55	92789.8	5.43533	92397.5	5.42183	93502.7	5.46153	88790.1	5.37578	0.467675	0.532325	0.42241	0.57759	0.440361	0.559639	0.289471	0.232289	0.208436	0.116406	0.153399	0.287976	0.207211	0.247119	0.151545	0.106149	0.716102	11774.1	19182.2	0.653227	0.812919	1.70229	1.19468	1.14818	1.11217	1.34099	1.86557	1.81401	6269.26	11256.1	570.083	20236.5	0.216987	0.0511993	0.814509	0.648432	0.517914	0.341706	0.185633
56	89530.5	5.98277	89364.8	5.97582	89827	5.99694	86727.5	5.98558	0.449578	0.550422	0.464488	0.535512	0.539921	0.460079	0.326379	0.243423	0.24944	0.0833698	0.0973882	0.311041	0.179374	0.200065	0.203412	0.106108	0.842511	11919.7	17395.8	0.588184	0.760372	1.71117	1.18725	1.2452	1.04486	1.24284	1.82924	1.68394	4952.98	12429.1	514.397	19699.5	0.169801	0.0396583	0.795695	0.702054	0.464669	0.381164	0.25794
57	90675.7	5.2827	90575.9	5.27078	90855.1	5.30565	88982.6	5.24694	0.473966	0.526034	0.496568	0.503432	0.570382	0.429618	0.27434	0.198933	0.232164	0.131121	0.163442	0.278714	0.150659	0.210854	0.194428	0.165344	0.192558	15167.5	18915.8	0.59858	0.784359	1.69698	1.25819	1.08268	1.04406	1.25979	1.4617	2.89162	4870.79	13783.5	493.457	22379.3	0.189709	0.0452348	0.752609	0.611407	0.473725	0.327412	0.266168
58	91103.6	5.15392	90807.1	5.14394	91640.4	5.17269	86878.4	5.14622	0.467011	0.532989	0.519754	0.480246	0.521244	0.478756	0.322682	0.198372	0.226441	0.0973432	0.155162	0.247428	0.233003	0.169328	0.213285	0.136956	0.469781	10802.9	20774.9	0.562898	0.77818	1.5744	1.3318	1.19786	1.07018	1.29784	2.03116	2.28635	4742.91	14763.3	459.063	19935.6	0.176184	0.05752	0.767678	0.656982	0.533112	0.356461	0.17531
59	92704.6	5.11909	92434.8	5.1037	93189.1	5.14918	89077.5	5.03298	0.461943	0.538057	0.421706	0.578294	0.520236	0.479764	0.292075	0.19604	0.266427	0.0841065	0.161351	0.324114	0.204137	0.177867	0.173305	0.120576	0.366754	10989.9	17746.2	0.680779	0.755745	2.07372	1.20375	1.05044	1.13918	1.29611	2.02641	1.97296	4669.14	14037.4	533.837	19719	0.168129	0.06754	0.767173	0.659002	0.551249	0.380179	0.250251
60	86122.7	4.88137	85964.8	4.86656	86409	4.90862	83250.7	4.8187	0.4516	0.5484	0.495211	0.504789	0.538194	0.461806	0.307555	0.200575	0.279678	0.077641	0.134551	0.313667	0.214155	0.167594	0.194483	0.1101	0.312295	9659.96	16424.8	0.556056	0.743444	1.50989	1.36983	1.16621	1.16913	1.24873	1.62651	2.45012	4783.76	12005.2	495.102	19040.8	0.162984	0.0680048	0.798333	0.607825	0.47214	0.276354	0.220844
61	90500.1	5.76346	90307.6	5.74991	90848.8	5.78888	87600.7	5.72801	0.479413	0.520587	0.550133	0.449867	0.500856	0.499144	0.269733	0.273947	0.189117	0.129064	0.138139	0.265182	0.209366	0.212274	0.183359	0.129818	0.633941	12826.2	18397.1	0.595771	0.760272	1.57815	1.31404	1.13639	1.1066	1.32636	1.74946	2.43785	5186.66	12987.4	449.803	20782	0.165564	0.0508223	0.83083	0.706996	0.508725	0.315647	0.280485
62	79965.6	5.36695	79536.7	5.35832	80744.4	5.38326	75775.9	5.3823	0.500575	0.499425	0.479525	0.520475	0.54748	0.45252	0.330102	0.253649	0.191841	0.0660864	0.158321	0.318307	0.153315	0.160567	0.206012	0.1618	0.25548	10194.9	19703.3	0.717875	0.794446	1.51189	1.33312	1.08442	1.10876	1.29084	1.96082	2.91209	4946.08	12000	484.616	20661	0.223171	0.0515361	0.778683	0.674389	0.524416	0.362081	0.0762755
63	91758.1	5.40787	91497.5	5.39379	92231.2	5.43442	88757.1	5.36107	0.480102	0.519898	0.457591	0.542409	0.490918	0.509082	0.297802	0.199859	0.277694	0.0918785	0.132766	0.290156	0.200124	0.183466	0.179936	0.146318	0.108908	12021.6	19994.5	0.688138	0.774294	1.6043	1.29738	1.09458	1.04702	1.30603	1.68623	2.17074	5605.42	12239.9	448.403	22059.5	0.241543	0.0530193	0.78492	0.704632	0.490005	0.282092	0.270809
64	81862.5	5.47179	81645.7	5.45766	82252.7	5.49913	79389.7	5.42212	0.399395	0.600605	0.468423	0.531577	0.531479	0.468521	0.327192	0.188845	0.255174	0.0797967	0.148993	0.296865	0.251309	0.146582	0.189377	0.115866	0.0146717	11381	17983.5	0.589168	0.834288	1.79256	1.2725	1.1207	1.05232	1.2596	1.72248	2.20979	4428.61	12967.6	453.952	17998.5	0.201204	0.0416942	0.832595	0.663975	0.46932	0.34169	0.14824
65	89544.1	5.26479	89296.7	5.24534	89992.1	5.30125	85820	5.19161	0.43783	0.56217	0.488418	0.511582	0.469583	0.530417	0.259627	0.221664	0.248843	0.102817	0.167048	0.236291	0.240802	0.211304	0.161517	0.150086	0.201955	9270.53	17886.1	0.583839	0.764808	1.80716	1.4059	1.0611	1.05496	1.31852	1.90714	2.49192	5264.56	14408.2	549.597	19853.6	0.167444	0.0464896	0.796783	0.620205	0.495993	0.281682	0.257973
66	96847.2	5.2843	96602.6	5.27409	97288.9	5.30379	93317.3	5.24618	0.46634	0.53366	0.514818	0.485182	0.48458	0.51542	0.28683	0.201101	0.255648	0.120681	0.135739	0.298337	0.175644	0.234374	0.172149	0.119497	0.343802	10027.7	18999.7	0.527965	0.793909	1.57667	1.22938	1.0872	1.03433	1.2295	1.60729	1.7866	5442.18	13231.9	480.515	22057.7	0.20214	0.0563028	0.808049	0.69167	0.481993	0.326016	0.146531
67	90091.1	5.49463	89985.9	5.47646	90282.7	5.529	88055.7	5.3971	0.438185	0.561815	0.451488	0.548512	0.509814	0.490186	0.264608	0.195271	0.275981	0.092664	0.171476	0.305962	0.196729	0.143592	0.200307	0.15341	0.633987	13317.9	17935	0.671912	0.677504	1.53283	1.2201	1.13671	1.17022	1.28226	1.53836	2.55919	5755.1	12734.1	528.535	18459.6	0.201238	0.0403819	0.851251	0.648427	0.476579	0.24469	0.19805
68	91031.3	5.30442	90870.1	5.29627	91323.2	5.32156	89089.9	5.28896	0.452761	0.547239	0.515392	0.484608	0.55932	0.44068	0.272119	0.203941	0.254177	0.11971	0.150054	0.267734	0.189907	0.184856	0.181912	0.175591	0.291704	10527.3	16306.9	0.720404	0.780892	1.74643	1.13787	0.979128	1.10102	1.30138	1.61207	2.18838	5659.76	13497.2	437.157	18253.7	0.188229	0.0424979	0.760528	0.665092	0.505198	0.314087	0.186344
69	92244.9	5.20285	92184.3	5.18587	92352.7	5.23514	90966.7	5.1286	0.453792	0.546208	0.449296	0.550704	0.531494	0.468506	0.263519	0.188308	0.269847	0.116334	0.161991	0.287765	0.179532	0.225171	0.145455	0.162077	0.109908	12458.8	15712.9	0.63446	0.786576	1.73019	1.27757	1.09257	1.13095	1.28316	1.89418	2.635	5058.8	15521.4	521.584	20382.5	0.186868	0.0500091	0.792334	0.640169	0.557966	0.30119	0.186861
70	83261.8	5.62973	83135.6	5.6171	83491.3	5.65377	81295.2	5.62387	0.450655	0.549345	0.485462	0.514538	0.490436	0.509564	0.337863	0.196902	0.214535	0.106382	0.144318	0.266077	0.217843	0.18167	0.180529	0.153882	0.306109	12895.5	17609.3	0.564834	0.778058	1.73776	1.36279	1.29204	1.16732	1.2841	1.76193	3.11791	5214.8	12754.9	529.587	19607.1	0.238133	0.0455675	0.833396	0.709738	0.486108	0.377414	0.184072
71	96178.3	5.57228	96026.2	5.55969	96450.4	5.59639	92901.6	5.57149	0.444806	0.555194	0.484096	0.515904	0.569889	0.430111	0.304614	0.263418	0.245127	0.0763771	0.110464	0.271823	0.226109	0.210911	0.183877	0.10728	0.774473	11519	16974.4	0.621942	0.709882	1.78789	1.34949	1.23126	1.12481	1.32661	1.70388	1.74627	5468.6	13850.7	503.286	21049.9	0.152216	0.0366844	0.743713	0.664746	0.50214	0.339905	0.15311
72	95534.4	5.04789	95455.8	5.03315	95674.7	5.07576	93976.6	4.97123	0.397517	0.602483	0.530018	0.469982	0.5376	0.4624	0.260146	0.224312	0.26483	0.108325	0.142388	0.352655	0.192984	0.163102	0.16064	0.130619	0.919375	12322.8	17743.1	0.512993	0.814002	1.77249	1.30279	1.27611	1.02624	1.29607	1.52381	2.02968	4859.02	14183.1	523.939	21313	0.193925	0.055474	0.797302	0.64095	0.506906	0.394322	0.141151
73	87147.2	4.79243	86853.2	4.77987	87681.5	4.81625	83747.8	4.76878	0.456156	0.543844	0.53715	0.46285	0.522574	0.477426	0.253487	0.253194	0.263221	0.0882111	0.141886	0.276036	0.179023	0.191916	0.194323	0.158702	0.960675	10693.9	19958.1	0.636676	0.781841	1.72119	1.36055	1.23459	1.13126	1.33669	1.78085	2.79381	5368.17	12601	466.21	20138.4	0.237192	0.0689332	0.778264	0.642778	0.496197	0.392345	0.196126
74	86508.3	5.19384	86253.4	5.18197	86969	5.21699	83726.7	5.15424	0.445191	0.554809	0.544772	0.455228	0.529118	0.470882	0.317773	0.187821	0.216939	0.108493	0.168974	0.294465	0.160667	0.245168	0.168418	0.131283	0.218248	11272.5	15279.4	0.681089	0.800742	1.69808	1.22028	1.20343	1.055	1.32715	1.80556	2.72244	5285.82	13673.5	419.303	19627.1	0.227955	0.0537676	0.789365	0.650424	0.530108	0.319545	0.249068
75	84218.6	5.95886	84042.3	5.94081	84540.1	5.99315	82190.5	5.90385	0.478593	0.521407	0.493789	0.506211	0.528366	0.471634	0.26393	0.229703	0.243082	0.113165	0.150121	0.249969	0.217561	0.20102	0.171494	0.159957	0.362686	12419.5	17399.7	0.634748	0.809958	1.87221	1.37952	1.2278	1.14615	1.27442	1.67406	2.67786	5550.23	11393	526.843	19350.6	0.190304	0.035565	0.799937	0.700605	0.541914	0.350137	0.22489
76	96592.5	5.76066	96298.4	5.74351	97123.8	5.79296	92224.1	5.68996	0.413694	0.586306	0.503809	0.496191	0.573438	0.426562	0.324703	0.227887	0.212144	0.075221	0.160045	0.31643	0.196897	0.191621	0.192654	0.102398	0.840629	13174.8	19568.3	0.602871	0.757075	1.65579	1.30665	1.30479	1.0492	1.23245	1.82972	1.998	5503.69	13944.6	503.947	23318.5	0.177284	0.0426885	0.854172	0.656819	0.481116	0.326712	0.252088
77	100611	5.18212	100162	5.16275	101426	5.21953	97130.6	5.09003	0.471818	0.528182	0.50563	0.49437	0.520541	0.479459	0.283866	0.214694	0.232866	0.0678819	0.200693	0.289856	0.244576	0.152117	0.163504	0.149947	0.484795	12223.4	19566.1	0.698317	0.870748	1.89457	1.20693	1.08195	1.11517	1.26691	1.63528	1.92749	5715.12	13664.7	495.392	21013.4	0.150025	0.0700787	0.841997	0.587974	0.496677	0.272588	0.291752
78	86977.8	4.95432	86784.3	4.94466	87329	4.97315	84166.6	4.94838	0.477344	0.522656	0.429518	0.570482	0.474096	0.525904	0.355174	0.224403	0.198923	0.0892902	0.13221	0.309683	0.162997	0.234165	0.128865	0.164289	0.0606834	11254.9	18935.6	0.526964	0.791769	1.96463	1.34177	1.08507	1.14891	1.2306	1.69683	2.54209	5135.78	13072.2	494.329	19016.2	0.233889	0.0662516	0.773576	0.620635	0.478726	0.306598	0.245702
79	93257.3	5.44945	92964.1	5.4285	93787.8	5.48888	89471.5	5.35894	0.430431	0.569569	0.490344	0.509656	0.557238	0.442762	0.308738	0.224646	0.240121	0.0717175	0.154778	0.287105	0.273225	0.183245	0.174003	0.0824234	0.718395	12602	17109.1	0.775585	0.717568	1.66039	1.30891	1.19265	1.0689	1.2519	1.80007	2.4685	5455.95	12996.3	441.51	19853	0.163243	0.0580288	0.849116	0.701346	0.474756	0.389607	0.166161
80	97857	5.34167	97597	5.33136	98328.6	5.36109	94327.6	5.2851	0.470801	0.529199	0.447691	0.552309	0.519043	0.480957	0.286125	0.219823	0.242453	0.0909983	0.160601	0.310025	0.201909	0.194387	0.18492	0.10876	0.519477	12365.5	19868.1	0.51465	0.804054	1.4931	1.20864	1.18544	1.11749	1.24398	1.9319	2.24253	6142.71	13488.3	528.123	20742.5	0.161494	0.0504324	0.752436	0.694732	0.497066	0.314024	0.249096
81	84968.1	5.39451	84729.7	5.38748	85399.9	5.41017	82757.8	5.39694	0.438116	0.561884	0.48222	0.51778	0.551889	0.448111	0.268788	0.260571	0.235583	0.120809	0.114249	0.274389	0.152592	0.192309	0.22461	0.156101	0.66142	11317.6	17997.7	0.733631	0.851444	2.03159	1.22896	1.07455	1.07572	1.23488	1.72363	2.83913	5103.12	12750.1	530.18	18940.4	0.215575	0.0470171	0.793592	0.693806	0.496148	0.379392	0.178206
82	97574.8	4.79492	97343.7	4.78128	97994.2	4.82017	95521.7	4.75643	0.468287	0.531713	0.465074	0.534926	0.507256	0.492744	0.293982	0.199838	0.276042	0.092193	0.137945	0.268155	0.169471	0.240359	0.166915	0.1551	0.294429	12249.6	17411.8	0.711411	0.869489	1.61927	1.43908	1.22816	1.06484	1.25676	1.8817	1.8547	5872.45	13208.5	512.229	18988.5	0.220313	0.07761	0.767775	0.66486	0.549525	0.341028	0.207689
83	89799.6	4.77951	89622.3	4.76755	90122.6	4.80259	87288.9	4.7309	0.424465	0.575535	0.449394	0.550606	0.511064	0.488936	0.280122	0.204248	0.268681	0.0876571	0.159292	0.317015	0.195962	0.164345	0.153885	0.168794	0.806527	12743.4	20693.5	0.597385	0.762914	1.72578	1.23351	1.07457	1.11154	1.26091	1.62149	3.03855	5266.59	13188.2	477.869	19658.7	0.182943	0.0576494	0.75636	0.589045	0.505215	0.322911	0.21305
84	93464.8	5.06247	93257.2	5.0488	93839.2	5.08865	90383.3	4.97396	0.47477	0.52523	0.510661	0.489339	0.569655	0.430345	0.259307	0.230897	0.223763	0.0953143	0.190718	0.333854	0.181609	0.21335	0.138923	0.132263	0.0956448	11619.1	16610.6	0.568235	0.772363	1.67296	1.1787	1.09284	1.10524	1.29879	1.63859	1.61796	5204.4	13208.8	437.329	20481	0.210871	0.0643104	0.812544	0.657351	0.462058	0.334865	0.169102
85	85266.3	5.89412	85042.6	5.88393	85671.3	5.91379	82379.8	5.88536	0.434967	0.565033	0.516925	0.483075	0.508656	0.491344	0.282391	0.250699	0.222865	0.125914	0.118131	0.281528	0.168181	0.223642	0.188594	0.138056	0.457255	11513.9	19618.9	0.543054	0.809977	1.59732	1.26477	1.18691	1.06586	1.26334	1.72216	2.59386	5182.67	12541.4	453.883	21436	0.175736	0.0280074	0.8171	0.673228	0.487525	0.284122	0.173746
86	92808.5	5.2606	92575.4	5.24511	93231.6	5.28977	89649.3	5.19556	0.442773	0.557227	0.472856	0.527144	0.534508	0.465492	0.289775	0.221206	0.216185	0.0909277	0.181906	0.304215	0.188931	0.21826	0.142867	0.145727	0.859336	12347.6	17629.4	0.601679	0.770875	1.62976	1.29292	1.16169	1.11357	1.26245	1.96452	2.1536	5671.09	13231.5	488.821	19088.6	0.156074	0.0551697	0.815315	0.649558	0.510055	0.385492	0.150373
87	92701.8	5.45518	92495	5.44437	93073.8	5.47628	90165.1	5.39211	0.456181	0.543819	0.496452	0.503548	0.467397	0.532603	0.332981	0.194857	0.220614	0.0884935	0.163055	0.334664	0.235451	0.150501	0.195475	0.0839098	0.0739331	13440.8	17394.9	0.570033	0.819425	1.7205	1.13426	1.04768	1.21846	1.27944	1.52011	2.49663	5061.62	13962.4	470.194	21005.1	0.182607	0.0567707	0.792715	0.678109	0.521836	0.374986	0.279334
88	89431.3	5.51873	89162.8	5.51169	89915.3	5.53384	86012.9	5.509	0.439559	0.560441	0.46601	0.53399	0.557934	0.442066	0.327226	0.182569	0.274862	0.074174	0.141168	0.287402	0.191772	0.219132	0.197606	0.104087	0.43761	11504.3	18708.4	0.620664	0.775855	1.78806	1.118	1.13718	1.09814	1.25054	1.37259	2.39149	5226.68	12007.2	423.015	18424.7	0.17014	0.0489109	0.829987	0.59342	0.484125	0.402838	0.184972
89	92361	5.14307	92148.7	5.13281	92741.5	5.16347	88805.1	5.15918	0.398959	0.601041	0.560684	0.439316	0.582429	0.417571	0.344793	0.24647	0.184762	0.0775915	0.146383	0.250211	0.248884	0.200344	0.14788	0.15268	0.755429	12768	18486.3	0.636812	0.734996	1.91332	1.30869	1.22697	1.10793	1.30389	1.80034	1.44028	4733.66	13984.8	487.584	20715.6	0.235201	0.0537794	0.797823	0.672407	0.496772	0.302035	0.206185
90	89411.6	5.3844	89125.8	5.37955	89924.8	5.39632	85969.8	5.38478	0.43201	0.56799	0.480682	0.519318	0.510968	0.489032	0.322802	0.188005	0.246184	0.0811649	0.161843	0.261214	0.209664	0.250979	0.165132	0.11301	0.994087	12456.3	16813.1	0.696112	0.768029	1.96074	1.06724	0.952136	1.15457	1.24701	1.86287	2.25037	5075.33	13058.4	491.532	20204.2	0.179917	0.0517389	0.804142	0.728318	0.500898	0.425212	0.134936
91	92771.8	5.2851	92620.4	5.27332	93045	5.3081	90393.5	5.2301	0.426782	0.573218	0.51734	0.48266	0.504384	0.495616	0.244141	0.198452	0.335249	0.090774	0.131384	0.323251	0.174652	0.169651	0.200125	0.13232	0.336792	10434.1	19008.7	0.541325	0.782879	1.81752	1.20674	1.12997	1.14038	1.27039	1.80396	2.43336	5550.55	14081.8	461.886	19652.3	0.200502	0.0431968	0.772886	0.669196	0.503065	0.37171	0.17756
92	83571.9	5.48178	83370.8	5.46521	83937.5	5.5135	81006.1	5.43692	0.466866	0.533134	0.47295	0.52705	0.576092	0.423908	0.354366	0.193292	0.19592	0.0940116	0.16241	0.283512	0.223896	0.174316	0.134844	0.183432	0.39912	11042.7	17975.2	0.604016	0.785872	1.87849	1.3451	1.17349	1.12975	1.2925	1.58056	2.59645	4925.93	12750.8	479.361	20154.7	0.206475	0.05246	0.84656	0.600764	0.48789	0.253358	0.291641
93	91282.1	5.68254	91141.3	5.67434	91535.6	5.699	89424.5	5.66865	0.48314	0.51686	0.446079	0.553921	0.471961	0.528039	0.297481	0.178914	0.318236	0.0860187	0.119351	0.274715	0.223513	0.198858	0.150977	0.151937	0.0176158	10824.1	18004.7	0.610293	0.810629	1.76291	1.20966	1.03086	1.06904	1.28356	1.67537	1.75612	5185.64	12948.9	449.241	18862.2	0.191724	0.0457347	0.775113	0.663456	0.511583	0.410045	0.196107
94	91652.5	5.21402	91527.6	5.19902	91877.5	5.24349	89903.7	5.14868	0.44572	0.55428	0.452829	0.547171	0.548448	0.451552	0.275455	0.2231	0.266767	0.0883858	0.146293	0.323728	0.181904	0.191208	0.162094	0.141067	0.946035	12010.7	16095.5	0.667658	0.782234	1.92537	1.21361	1.11137	1.17515	1.23245	1.66045	2.12963	5203.82	13088	460.285	20184.9	0.18406	0.0565736	0.807089	0.630731	0.527708	0.322691	0.199693
95	98911.6	5.16119	98751.1	5.15381	99201.3	5.17624	95550	5.18712	0.464173	0.535827	0.464296	0.535704	0.500791	0.499209	0.296077	0.231556	0.245492	0.0620829	0.164793	0.266395	0.157016	0.18978	0.208513	0.178296	0.581193	12593.9	19638.4	0.488084	0.75108	1.89437	1.23072	1.2188	1.10397	1.28838	1.83704	1.578	5510.28	13599.7	530.252	21503.5	0.164121	0.0549765	0.790242	0.660845	0.520879	0.302027	0.12896
96	96358.6	5.49797	96158.6	5.48684	96722.9	5.51976	93436.9	5.45685	0.486322	0.513678	0.472036	0.527964	0.570024	0.429976	0.306272	0.144556	0.259521	0.131972	0.157679	0.29471	0.192959	0.152787	0.196516	0.163028	0.0296669	10944	19679.3	0.539671	0.777537	1.88368	1.23099	1.12762	1.13039	1.2963	1.62967	2.01564	5882.57	12604.1	494.897	19683.2	0.146668	0.056036	0.789558	0.68555	0.493342	0.383089	0.240693
97	91232.8	5.16129	91061.5	5.1459	91542.8	5.18992	88720	5.11559	0.461547	0.538453	0.425111	0.574889	0.522512	0.477488	0.26958	0.206065	0.259591	0.144877	0.119887	0.250022	0.230201	0.179025	0.20713	0.133622	0.348871	12024.6	18707.4	0.681663	0.753302	1.53667	1.33579	1.23378	1.13151	1.25639	1.664	1.95268	5347.3	12855.7	499.51	19090.1	0.258745	0.0531942	0.787151	0.668026	0.458458	0.335851	0.199172
98	90590.8	5.41002	90458.3	5.39086	90830.7	5.4453	88613.1	5.32636	0.442274	0.557726	0.518398	0.481602	0.498382	0.501618	0.294758	0.186556	0.249988	0.120204	0.148493	0.326214	0.189071	0.163843	0.162206	0.158665	0.143222	10245.7	16694.7	0.591201	0.796744	1.61095	1.42695	1.07678	0.98131	1.26858	1.76491	2.04902	5071.22	13782.9	499.063	22477.6	0.214707	0.0506888	0.80167	0.670259	0.501452	0.297601	0.261792
99	83922.4	5.75321	83729.6	5.7324	84269.8	5.79197	80978.5	5.67648	0.47331	0.52669	0.470524	0.529476	0.593081	0.406919	0.341602	0.150146	0.272021	0.0763563	0.159874	0.310546	0.18387	0.192508	0.189841	0.123234	0.961195	11171.4	17195.2	0.667383	0.758957	1.68514	1.39158	1.34836	1.12488	1.30805	1.76243	2.62124	4577.14	14603.2	489.462	20231.4	0.254556	0.0439222	0.829145	0.649127	0.550538	0.34237	0.215724
100	87953.1	5.23225	87680.2	5.22015	88444.6	5.25575	83218.1	5.23162	0.46046	0.53954	0.475878	0.524122	0.469458	0.530542	0.290504	0.223045	0.196652	0.100749	0.189051	0.22488	0.18181	0.247082	0.229973	0.116255	0.644029	12386.4	17324.8	0.649873	0.705464	1.75372	1.287	1.21769	1.16134	1.24793	1.64414	2.74746	4874.03	13789.5	476.59	19224.8	0.174983	0.0512681	0.780071	0.70334	0.524792	0.318297	0.169919
101	84952.8	5.52603	84847.7	5.51218	85144.1	5.55214	82655.4	5.51306	0.427933	0.572067	0.463037	0.536963	0.48515	0.51485	0.300276	0.204084	0.261578	0.0906365	0.143425	0.248055	0.237411	0.18651	0.175522	0.152502	0.326605	11454	17484.3	0.557562	0.696926	1.56982	1.29998	1.06735	1.07495	1.25497	1.88105	3.33611	5261.19	12803	489.573	21781.3	0.178532	0.0422282	0.854174	0.623882	0.471809	0.335107	0.208211
102	98430.9	5.61203	98254	5.60503	98751.5	5.6271	96498	5.61639	0.430732	0.569268	0.501523	0.498477	0.48954	0.51046	0.359316	0.178841	0.229379	0.102831	0.129633	0.274484	0.227822	0.137853	0.193643	0.166199	0.833161	12083.4	17563.9	0.6802	0.828272	1.99649	1.23447	1.17443	1.12336	1.22872	1.83174	1.43022	6129.63	13087.1	503.04	18382	0.190633	0.0467721	0.788855	0.681664	0.467372	0.36758	0.270406
103	86377.9	5.26907	86243.5	5.26016	86621.6	5.28676	84194.8	5.26209	0.428564	0.571436	0.531572	0.468428	0.510006	0.489994	0.297763	0.253867	0.207547	0.0833745	0.157449	0.292566	0.20028	0.186778	0.159286	0.16109	0.967037	13438.7	17594.2	0.573613	0.761326	1.72831	1.22123	1.09679	1.14578	1.31831	1.78499	1.8338	4920.23	11938.3	461.101	20331	0.22816	0.0603367	0.846761	0.710158	0.522672	0.391906	0.151268
104	97049.6	5.2099	96964.1	5.19721	97207.4	5.23459	95795.3	5.17826	0.436674	0.563326	0.501193	0.498807	0.477416	0.522584	0.275674	0.237483	0.264115	0.0742285	0.148499	0.313449	0.174317	0.1921	0.167654	0.152481	0.619948	11902.1	15663	0.63755	0.770792	1.94045	1.30904	1.11416	1.09356	1.25669	1.37184	3.6951	6493.69	14156.2	496.362	18892.3	0.17017	0.0527576	0.754035	0.669552	0.512873	0.381889	0.214085
105	86500.4	6.02768	86237.3	6.01433	86979.2	6.05364	83059	5.97945	0.468886	0.531114	0.501876	0.498124	0.552991	0.447009	0.222854	0.265257	0.263093	0.111323	0.137473	0.271555	0.213717	0.201575	0.151931	0.161222	0.350156	11520.2	22469.2	0.55612	0.78595	1.80299	1.23664	1.0606	1.09905	1.31836	1.74216	2.9996	5434.16	12346.3	465.204	22041.6	0.168406	0.0311571	0.807148	0.645141	0.575737	0.34011	0.249139
106	93405.4	5.24931	93135.9	5.24155	93891.6	5.26466	90209.6	5.23676	0.431811	0.568189	0.462689	0.537311	0.539397	0.460603	0.299234	0.17442	0.281866	0.0845583	0.159922	0.240639	0.212501	0.221155	0.179528	0.146178	0.757203	10838.3	18857.2	0.579062	0.816421	1.66156	1.21701	1.18179	1.10918	1.26277	1.63397	1.9285	5297.94	13784.8	480.988	21591.9	0.204541	0.0455086	0.753066	0.690524	0.483527	0.341226	0.222603
107	94333.6	5.62027	94272.6	5.60751	94441.1	5.64455	92629.9	5.58043	0.488846	0.511154	0.478655	0.521345	0.517722	0.482278	0.311342	0.199301	0.276858	0.089941	0.122557	0.307803	0.218802	0.176644	0.160338	0.136413	0.58337	12702.9	18428.3	0.557041	0.756575	1.83974	1.34339	1.35185	1.20461	1.27106	1.66666	2.06219	4813.31	15069	522.721	20697.5	0.209534	0.0508384	0.774364	0.736957	0.505423	0.363276	0.227197
108	87003.9	5.54325	86841	5.52599	87298.5	5.57568	84991.2	5.48072	0.458982	0.541018	0.460072	0.539928	0.569493	0.430507	0.311976	0.204686	0.233903	0.109527	0.139908	0.299273	0.221566	0.192248	0.142434	0.144479	0.0335017	11342.1	16476	0.663935	0.80569	1.83874	1.4122	1.20627	1.18922	1.29599	1.93156	1.96515	5426.98	13412.3	472.598	17860.2	0.217853	0.0366869	0.721913	0.71941	0.46122	0.371116	0.231926
109	84839.3	4.87259	84634.4	4.86267	85211.3	4.89328	82028.1	4.82621	0.441471	0.558529	0.451269	0.548731	0.517207	0.482793	0.271777	0.237373	0.229254	0.104359	0.157237	0.322253	0.197594	0.155018	0.169183	0.155952	0.306726	10313.3	18145.4	0.590076	0.775655	1.99425	1.1042	1.17107	1.10848	1.29209	1.81756	2.92644	4620.36	13523.2	470.586	20230.4	0.180581	0.0643472	0.830985	0.621025	0.489797	0.316645	0.145513
110	88229.7	5.47045	87999.5	5.46113	88649.2	5.48971	84908.3	5.46437	0.465465	0.534535	0.562829	0.437171	0.528975	0.471025	0.293817	0.204607	0.254103	0.0912214	0.156252	0.275815	0.21386	0.167787	0.158725	0.183813	0.236668	10489	19685.9	0.648289	0.725771	1.87323	1.17328	1.1397	1.13112	1.33414	1.82328	2.51068	5309.43	13077.4	447.011	20704.9	0.17975	0.0497996	0.804581	0.607354	0.514944	0.427613	0.221122
111	93881.9	5.14407	93715.1	5.13594	94181.4	5.16041	91595.5	5.13775	0.416913	0.583087	0.529038	0.470962	0.517824	0.482176	0.287875	0.246179	0.209542	0.139959	0.116444	0.24236	0.226025	0.201495	0.201077	0.129043	0.317808	11414.8	16705.8	0.620106	0.7933	1.7	1.21245	1.03691	1.11532	1.25519	1.71244	2.30444	5106.07	14297.3	464.628	20562.3	0.196194	0.0565094	0.809348	0.614653	0.528686	0.290713	0.273563
112	93195	5.34983	93126	5.33598	93318.9	5.3762	91882.4	5.32346	0.457489	0.542511	0.521332	0.478668	0.495995	0.504005	0.268781	0.205851	0.251163	0.132923	0.141282	0.263959	0.165941	0.21574	0.168768	0.185592	0.895571	12409.8	17109.6	0.660611	0.781771	1.64744	1.30897	1.15873	1.04945	1.27623	1.5767	2.60911	5341.36	14442.3	523.368	22825	0.149902	0.0341749	0.746656	0.561611	0.484448	0.301029	0.211318
113	98557.8	5.02722	98188.9	5.01506	99218.9	5.0516	94285.5	4.99888	0.39541	0.60459	0.463875	0.536125	0.542063	0.457937	0.322002	0.20417	0.224405	0.0991993	0.150224	0.263127	0.176996	0.247606	0.19709	0.11518	0.376889	11706.4	17787.1	0.68006	0.792005	1.95629	1.24845	1.15727	1.1505	1.25259	1.63315	1.95767	5311.57	14880.2	538.558	19422.4	0.193947	0.0544184	0.798865	0.619179	0.48002	0.343943	0.217065
114	95663	5.57781	95469.1	5.56457	96012.6	5.60377	93314.6	5.54335	0.464126	0.535874	0.4229	0.5771	0.486012	0.513988	0.341334	0.238299	0.210574	0.0966207	0.113172	0.343034	0.193431	0.183305	0.12692	0.153311	0.374719	13106	20115.3	0.705789	0.789294	1.95233	1.29185	1.05605	1.11863	1.30568	1.92403	2.01347	5313.88	14980	486.465	18919.6	0.216872	0.0539246	0.799556	0.665974	0.496245	0.367819	0.282052
115	95476.6	6.09516	95438	6.08536	95541.4	6.11521	94364.9	6.05988	0.50896	0.49104	0.519897	0.480103	0.561874	0.438126	0.30971	0.161491	0.304894	0.0966632	0.127242	0.333941	0.183354	0.211634	0.137214	0.133856	0.283347	12395.2	16735.3	0.674274	0.748942	1.76286	1.1263	1.34654	1.05002	1.2278	1.5766	2.78131	5098.32	15791.1	506.955	20952.2	0.191446	0.0456859	0.836822	0.617071	0.541363	0.502142	0.157845
116	104989	5.22315	104894	5.20757	105159	5.25281	103318	5.17009	0.428002	0.571998	0.497121	0.502879	0.531335	0.468665	0.290805	0.204964	0.234798	0.139328	0.130104	0.284332	0.195008	0.228764	0.152875	0.139022	0.306569	13488.3	17693.9	0.655808	0.771607	1.81537	1.33866	1.13327	1.0625	1.23836	1.79688	2.36101	5548.65	16137.3	431.946	21316.8	0.160847	0.0585511	0.785994	0.629874	0.523556	0.44445	0.210056
117	91053.8	5.56796	90883.6	5.55305	91361.1	5.59636	88874.5	5.52739	0.472005	0.527995	0.53296	0.46704	0.485936	0.514064	0.262705	0.247548	0.291507	0.0621697	0.13607	0.287847	0.169596	0.199282	0.162111	0.181164	0.948661	12257.1	19993.7	0.628852	0.807617	1.76781	1.34067	1.06935	1.06928	1.30303	1.66942	2.27265	4995.16	14417.3	475.341	20437.3	0.225467	0.0462067	0.803881	0.698393	0.438915	0.313582	0.266315
118	87605.5	4.94345	87464	4.92946	87861.4	4.9711	85665.1	4.90402	0.417378	0.582622	0.481103	0.518897	0.515463	0.484537	0.295062	0.211093	0.276237	0.0891429	0.128465	0.2545	0.257239	0.198887	0.152399	0.136975	0.262059	11802.9	17372.7	0.662487	0.776381	2.0381	1.27692	1.15627	1.02637	1.29082	1.69384	2.86633	4623.86	12675.7	466.169	18865.8	0.145172	0.067192	0.81585	0.655899	0.481641	0.332234	0.201392
119	93397.7	5.19674	93243.8	5.18635	93674.3	5.21753	90677.4	5.17947	0.444182	0.555818	0.424152	0.575848	0.52301	0.47699	0.337728	0.259873	0.202817	0.0518551	0.147727	0.302102	0.251907	0.174324	0.141027	0.13064	0.811765	11949.2	17313.3	0.571079	0.753935	2.12532	1.26444	1.05097	1.15635	1.26531	1.51052	2.80486	5145.05	15062.6	525.959	20279.1	0.160845	0.0536843	0.754709	0.590979	0.532168	0.393253	0.160288
120	89732.6	4.95843	89441.8	4.94456	90259.4	4.98476	85877.9	4.88006	0.458548	0.541452	0.446641	0.553359	0.579191	0.420809	0.298019	0.217219	0.224106	0.0762048	0.184451	0.310815	0.235156	0.192809	0.152563	0.108657	0.944899	10157.8	16187	0.619159	0.772303	1.57411	1.20195	1.06851	1.08434	1.26936	1.82953	2.61426	5359.49	13914.2	573.247	18903.8	0.182895	0.0640957	0.795576	0.641505	0.499112	0.325592	0.158754
121	96214	5.02596	95969	5.02233	96656.2	5.03457	92634.5	5.02687	0.446891	0.553109	0.523536	0.476464	0.532397	0.467603	0.297572	0.263776	0.221629	0.0861534	0.130871	0.292193	0.188819	0.203728	0.191414	0.123845	0.508562	11792.7	19302.9	0.598746	0.757032	1.7845	1.05857	1.17524	1.06432	1.28447	1.50901	2.3732	5558.89	13867.3	513.821	19471.7	0.234307	0.0756182	0.822609	0.671797	0.488133	0.345407	0.304003
122	93592.7	5.29822	93458.2	5.29108	93834.9	5.31246	91311.4	5.32753	0.458068	0.541932	0.473864	0.526136	0.522315	0.477685	0.290194	0.232259	0.276422	0.0964431	0.104683	0.260791	0.165024	0.213992	0.221787	0.138406	0.456927	10823.5	17030.2	0.617235	0.753324	1.65208	1.25683	1.09064	1.1963	1.25778	1.70705	2.44544	5172.14	13866.9	474.997	20521.2	0.141547	0.0489441	0.767032	0.668802	0.463099	0.360299	0.179441
123	86624.1	5.99478	86501.2	5.97972	86846.3	6.02279	84204.7	5.9612	0.458234	0.541766	0.509138	0.490862	0.51226	0.48774	0.324752	0.177568	0.274023	0.0838829	0.139774	0.312851	0.144787	0.23326	0.179928	0.129174	0.812701	11370.3	16870.9	0.54664	0.751291	1.53907	1.34262	1.22677	1.06895	1.21569	1.65327	2.92067	4904.5	13070.4	471.211	20634.2	0.140655	0.0418233	0.869693	0.630957	0.502414	0.35789	0.227531
124	91208.8	5.14794	90850.6	5.13409	91857.1	5.17401	86787.5	5.07182	0.449856	0.550144	0.454204	0.545796	0.50131	0.49869	0.315456	0.148732	0.248606	0.0664205	0.220785	0.320116	0.182035	0.195391	0.152242	0.150217	0.12001	9617.7	18281	0.572217	0.797571	1.55839	1.22935	1.18921	1.19556	1.19978	1.69366	1.72391	4894.95	13704.8	495.232	20454.5	0.169027	0.0595878	0.79236	0.660415	0.498135	0.360825	0.210561
125	93117.2	5.35609	92939	5.34124	93439.8	5.38485	90167.2	5.28112	0.42943	0.57057	0.46776	0.53224	0.525921	0.474079	0.298232	0.172638	0.234615	0.109486	0.18503	0.300084	0.199144	0.217072	0.119069	0.164631	0.135285	12912.7	18914.3	0.610398	0.732353	1.8603	1.23435	1.23084	1.05918	1.22134	1.67621	2.09096	5489.55	13611.7	485.441	20121	0.221787	0.053008	0.813626	0.688284	0.496096	0.428503	0.190528
126	92519.3	5.03878	92332.4	5.02619	92857.7	5.06256	90223.7	5.00346	0.420259	0.579741	0.519326	0.480674	0.470765	0.529235	0.280126	0.248258	0.226154	0.0742356	0.171227	0.319586	0.15958	0.173589	0.170852	0.176394	0.718943	11481.6	17105.1	0.628896	0.808054	1.66934	1.33919	1.02357	1.15494	1.22533	1.79188	2.58092	4912.4	15418.3	500.511	19664.3	0.176764	0.0652079	0.790287	0.751892	0.501159	0.38134	0.201779
127	91822.3	5.74818	91635.8	5.73269	92156.5	5.77773	89115.3	5.68089	0.480158	0.519842	0.503245	0.496755	0.498542	0.501458	0.329268	0.181243	0.255079	0.0831455	0.151265	0.342311	0.179489	0.218929	0.137435	0.121836	0.775296	13493.4	18743.7	0.655388	0.772381	1.69479	1.25455	1.12974	1.04057	1.26553	1.80427	2.15908	4797.38	14818.8	485.215	19098.2	0.181392	0.0440838	0.801736	0.648338	0.484774	0.384889	0.174824
128	86416.3	5.6548	86293.3	5.64234	86636.7	5.68008	83400.6	5.64657	0.438898	0.561102	0.504247	0.495753	0.527885	0.472115	0.271233	0.199218	0.310558	0.110806	0.108185	0.233502	0.213934	0.241432	0.196574	0.114558	0.0750041	11827.2	18471.5	0.639121	0.652436	1.92225	1.19145	1.07601	1.15351	1.2733	1.93688	2.89143	5250.83	13027	499.794	16241.8	0.182935	0.0339888	0.808459	0.663788	0.510909	0.324512	0.189787
129	92757.3	5.01766	92620.7	5.00375	93004.3	5.04355	90280.7	4.96764	0.436473	0.563527	0.491684	0.508316	0.534918	0.465082	0.276243	0.207293	0.268278	0.0856148	0.162571	0.285745	0.198544	0.219629	0.136258	0.159824	0.964581	11601.7	18144.8	0.520563	0.771958	1.67644	1.39491	1.30247	1.04157	1.24837	1.83908	2.13992	5105.86	14165.6	471.804	20009	0.195655	0.0589201	0.772646	0.634667	0.540276	0.372072	0.179086
130	92755.8	5.4475	92382	5.43041	93431.4	5.47992	89562.2	5.38127	0.489127	0.510873	0.520626	0.479374	0.512699	0.487301	0.336118	0.188989	0.247118	0.0703882	0.157387	0.305392	0.212222	0.199293	0.17224	0.110854	0.947419	11928.2	18652.9	0.687426	0.859367	1.86521	1.35389	1.04965	1.03595	1.21393	1.73806	2.18434	5047.48	13497.1	457.802	20082	0.171777	0.0602037	0.789165	0.686662	0.532858	0.315825	0.211631
131	91791.9	5.05453	91625.1	5.04038	92094.2	5.08192	89558.2	5.01146	0.409665	0.590335	0.492821	0.507179	0.588134	0.411866	0.299784	0.209377	0.261642	0.0955223	0.133675	0.308016	0.173886	0.204982	0.159351	0.153765	0.715965	10957.8	18339.2	0.586213	0.795402	1.9195	1.31104	1.26134	1.21632	1.26106	1.54999	3.09012	5263.4	14083.6	471.019	20964.9	0.181448	0.0578504	0.815817	0.664158	0.514134	0.287631	0.234698
132	87026	5.75906	86910.8	5.74859	87230.4	5.7798	84382.9	5.77419	0.45657	0.54343	0.480311	0.519689	0.526075	0.473925	0.366878	0.244297	0.194989	0.0728409	0.120996	0.32363	0.184942	0.208965	0.159531	0.122932	0.872819	11582.1	15143	0.641188	0.698916	1.82648	1.26832	1.29601	1.09574	1.24985	1.5361	2.30028	4817.22	14043.9	483.237	19564.3	0.201784	0.0408062	0.792593	0.651002	0.515614	0.310556	0.202612
133	90714.5	5.52516	90553.9	5.50702	91006	5.55909	87524.3	5.44053	0.494384	0.505616	0.459882	0.540118	0.559491	0.440509	0.251146	0.200103	0.267956	0.150873	0.129922	0.283036	0.175742	0.232353	0.182342	0.126528	0.827208	10000.8	17370.7	0.595532	0.690973	1.69574	1.35226	1.15668	1.12644	1.27169	1.52721	3.03547	5586.12	12691.5	423.88	21800.7	0.187445	0.052992	0.81578	0.653635	0.453932	0.311701	0.318028
134	85319.6	5.67728	85032.9	5.66378	85837.6	5.70263	81552.6	5.61728	0.430647	0.569353	0.495767	0.504233	0.577564	0.422436	0.329596	0.189791	0.237569	0.0737809	0.169263	0.305868	0.196615	0.230524	0.163126	0.103867	0.129673	12938.4	19116.5	0.596192	0.784402	1.47974	1.23717	1.11178	1.06849	1.24401	1.85896	2.30583	4551.51	13409	431.189	19859.9	0.193978	0.0443041	0.834141	0.688571	0.508385	0.302857	0.254815
135	96442.5	5.32788	96293	5.31204	96714.8	5.35759	93826.7	5.28318	0.476647	0.523353	0.495412	0.504588	0.596635	0.403365	0.359526	0.156976	0.253354	0.0790144	0.15113	0.322801	0.198651	0.209257	0.110031	0.159261	0.586931	12607.8	18320.9	0.66963	0.675883	1.67841	1.35596	1.1669	1.13832	1.31389	1.59586	2.51721	5433.02	12866.7	480.562	20166.1	0.119768	0.0682584	0.809455	0.727744	0.490537	0.362929	0.167406
136	88254.9	5.08339	88021.6	5.07191	88676.9	5.10511	85825	5.035	0.44335	0.55665	0.518515	0.481485	0.545343	0.454657	0.267726	0.222931	0.251568	0.0870737	0.170701	0.290638	0.208965	0.178349	0.206709	0.115339	0.256196	12291.4	17030.2	0.603333	0.850075	1.51343	1.22379	0.997702	1.07547	1.27676	1.97508	3.03053	5162.28	14795.9	515.548	19105.3	0.184744	0.0481681	0.745096	0.68711	0.509485	0.341337	0.152819
137	88419.6	5.66299	88013.9	5.64879	89153	5.69067	84027.6	5.60771	0.467444	0.532556	0.462317	0.537683	0.547051	0.452949	0.337253	0.192358	0.215777	0.0813763	0.173237	0.319364	0.188771	0.191329	0.187759	0.112777	0.452531	10752.6	19425	0.638567	0.8046	1.81203	1.2292	0.978936	1.12528	1.28477	1.70016	2.69087	5245.48	13954.9	511.929	18709.3	0.167266	0.0448417	0.810221	0.630299	0.458872	0.421269	0.199989
138	94177.4	5.32655	94007.7	5.31473	94486.8	5.34933	91345.6	5.29397	0.431127	0.568873	0.475932	0.524068	0.491867	0.508133	0.269802	0.172251	0.303529	0.0987925	0.155626	0.263274	0.234838	0.172422	0.174605	0.154861	0.920646	11173	19128.3	0.608819	0.721101	1.6715	1.24733	1.15259	1.09012	1.2436	1.58477	2.87859	5428.61	12855.9	534.542	20692.9	0.12039	0.0620993	0.820544	0.670807	0.496187	0.461004	0.234939
139	92083.1	5.15875	91689.9	5.13835	92793.8	5.19738	88734.6	5.06718	0.44841	0.55159	0.536888	0.463112	0.562817	0.437183	0.249504	0.216627	0.276796	0.0752826	0.181791	0.280521	0.220853	0.193892	0.169416	0.135319	0.612417	11107.6	18911.8	0.686732	0.858736	1.80601	1.30355	1.1711	1.09525	1.27441	1.65453	2.03137	4730.67	13727.1	478.906	21650	0.208199	0.0675386	0.835957	0.638155	0.453653	0.410009	0.262923
140	86754.6	5.40584	86653.4	5.39676	86939.7	5.42374	85373.2	5.36686	0.44364	0.55636	0.540921	0.459079	0.542631	0.457369	0.285667	0.203842	0.258782	0.0932025	0.158506	0.315035	0.191939	0.211846	0.120136	0.161044	0.495287	11934	15127.5	0.646186	0.808611	1.5171	1.12912	1.19265	1.11295	1.28131	1.78405	2.44396	5636.88	12216.3	503.965	21295.3	0.207137	0.0432873	0.779434	0.609703	0.492677	0.408972	0.227476
141	95297.6	5.19544	95092.4	5.17955	95670.1	5.22552	92780.6	5.13251	0.467908	0.532092	0.432225	0.567775	0.534766	0.465234	0.292954	0.216311	0.249611	0.0940754	0.147048	0.323467	0.172419	0.20953	0.160147	0.134436	0.493376	12369.3	17440.3	0.647067	0.782069	1.76244	1.32335	1.27384	1.14182	1.28949	1.75098	1.9325	5643.53	12160.3	459.589	19882.6	0.185955	0.0754613	0.838809	0.657987	0.52508	0.431099	0.200163
142	93246.2	5.3588	93052.4	5.34257	93594.4	5.39022	90254.4	5.2665	0.429625	0.570375	0.471639	0.528361	0.494195	0.505805	0.296615	0.19333	0.244371	0.120498	0.145186	0.312168	0.229041	0.199958	0.167968	0.0908652	0.800242	11787.3	17528.6	0.570004	0.77126	1.94042	1.22634	1.10188	1.06755	1.28284	1.80802	2.39552	5556.97	14076	457.35	18246.7	0.191125	0.0489714	0.820184	0.617312	0.542489	0.351367	0.166367
143	85440	5.01574	85380.1	5.00291	85549.2	5.03997	84182.3	4.97511	0.43474	0.56526	0.536766	0.463234	0.497587	0.502413	0.266878	0.228962	0.270692	0.0733225	0.160146	0.306096	0.197153	0.169212	0.142503	0.185036	0.759859	13107.7	17740.2	0.555034	0.749994	1.62999	1.30088	1.1324	1.13561	1.22212	1.58133	2.44993	5071.17	12715.2	480.856	18536.5	0.240958	0.0532939	0.792673	0.607009	0.481199	0.3162	0.219449
144	83372.3	5.14967	83079.4	5.14007	83903.7	5.16949	79837.5	5.12281	0.455369	0.544631	0.475482	0.524518	0.554799	0.445201	0.277473	0.220044	0.267338	0.0934664	0.141679	0.276243	0.206413	0.180775	0.196481	0.140089	0.238242	9145.81	19012	0.579727	0.802103	1.95632	1.16191	1.31092	1.17152	1.26097	1.86197	2.55451	4973.17	12193.4	528.793	22811.7	0.212341	0.049814	0.800599	0.611161	0.475922	0.331476	0.161999
145	95253.2	5.38458	95152.7	5.38011	95434.6	5.39484	93308.4	5.39426	0.41908	0.58092	0.518646	0.481354	0.545101	0.454899	0.289674	0.188301	0.244805	0.121444	0.155775	0.272533	0.182311	0.152606	0.232527	0.160024	0.392401	11821.4	17259.7	0.492352	0.77283	1.7279	1.07897	1.17252	1.15611	1.28437	1.71562	2.33558	5470.74	14109.7	466.335	20985.1	0.145093	0.0506801	0.874764	0.640047	0.523738	0.361908	0.161184
146	94473.3	5.74237	94434.9	5.72541	94543.2	5.77509	93614.6	5.6776	0.431414	0.568586	0.493255	0.506745	0.528537	0.471463	0.276699	0.213258	0.288049	0.0963944	0.1256	0.311402	0.217103	0.17136	0.132023	0.168112	0.852717	12984.6	17832.2	0.608163	0.824598	1.87652	1.28747	1.21033	1.13331	1.25343	1.83871	1.9303	5050.23	12805.1	527.311	25637.7	0.126869	0.0460133	0.855613	0.675169	0.510463	0.37343	0.17038
147	82450.7	5.69915	82350.1	5.68061	82633.2	5.73393	81062.7	5.63946	0.494119	0.505881	0.462209	0.537791	0.575453	0.424547	0.301584	0.19725	0.281847	0.0774287	0.14189	0.319023	0.202137	0.154226	0.158797	0.165816	0.97301	12387.2	18016	0.668457	0.807581	1.70469	1.37351	1.11989	1.14368	1.27934	1.84015	3.00992	4573.67	13687.3	474.938	19875.9	0.200631	0.0448393	0.814504	0.616421	0.487679	0.40279	0.17168
148	93720.1	5.38338	93435.6	5.36941	94231.5	5.41097	90097.2	5.31955	0.460732	0.539268	0.517456	0.482544	0.525593	0.474407	0.285063	0.193749	0.248598	0.114831	0.15776	0.272468	0.224653	0.20083	0.159169	0.14288	0.283302	10193.2	18653	0.657278	0.770625	1.91916	1.19059	1.16227	1.09592	1.2824	1.69984	1.67244	5161.65	13670.8	467.304	19864.7	0.163744	0.0455569	0.765865	0.640813	0.532757	0.271229	0.21978
149	99788	5.4217	99523	5.41029	100266	5.44418	96085.1	5.40022	0.454534	0.545466	0.580115	0.419885	0.457055	0.542945	0.287457	0.255864	0.243215	0.0815375	0.131926	0.302059	0.195159	0.189303	0.190418	0.123061	0.0122041	11714.2	19639.9	0.660544	0.750486	1.79287	1.24132	1.12027	1.06496	1.26934	1.5633	2.39382	5779.8	14985	509.012	21253.7	0.202683	0.0492278	0.795657	0.698094	0.487906	0.320322	0.159947
150	92340	5.61522	92282.3	5.59621	92442.9	5.65106	91012	5.52151	0.464115	0.535885	0.439458	0.560542	0.554903	0.445097	0.254471	0.164796	0.331264	0.0971981	0.152272	0.297473	0.188072	0.216585	0.143251	0.154619	0.539536	11211.9	16072.4	0.611785	0.761126	1.78736	1.32576	1.03801	1.09484	1.20808	1.67126	2.10502	5089.71	13826.2	464.457	19151.4	0.185541	0.0525358	0.823949	0.684287	0.520135	0.377911	0.250714
151	94124.5	5.7658	93990.4	5.74647	94365.2	5.8022	92141.8	5.68011	0.469763	0.530237	0.437349	0.562651	0.503494	0.496506	0.316721	0.187641	0.255955	0.096861	0.142821	0.308252	0.238299	0.195372	0.129415	0.128662	0.0973749	11674.2	16757.1	0.625748	0.806401	1.88485	1.37832	1.31016	1.02408	1.30207	1.57734	1.83782	5017.46	13533.4	539.58	18891.7	0.167435	0.0562629	0.822479	0.626072	0.522024	0.382751	0.315488
152	90053.9	5.34216	89924.6	5.33212	90283.4	5.36208	88096.8	5.34638	0.401804	0.598196	0.511107	0.488893	0.533674	0.466326	0.302372	0.219691	0.260202	0.103265	0.114469	0.237917	0.204124	0.229476	0.19519	0.133293	0.287663	12163.9	17074.1	0.653991	0.795177	1.7119	1.27254	1.29271	1.08779	1.26827	1.74172	2.82555	4447.16	15437.8	440.509	17768.7	0.170501	0.0479947	0.845709	0.598733	0.503289	0.359811	0.206807
153	97253.9	5.289	97125	5.27774	97485.4	5.31069	95354.8	5.26862	0.473252	0.526748	0.480948	0.519052	0.522012	0.477988	0.329726	0.162692	0.253236	0.126953	0.127393	0.285972	0.187201	0.195755	0.178371	0.1527	0.303319	13159.3	19342.5	0.641701	0.794338	1.75766	1.31419	0.895319	1.1635	1.35925	1.71248	2.41142	4936.48	15237.2	477.189	20177.4	0.154295	0.0555045	0.758192	0.683965	0.469457	0.377358	0.227116
154	94865.8	5.35346	94778.2	5.34107	95022.5	5.37745	92825	5.34209	0.444488	0.555512	0.472231	0.527769	0.498037	0.501963	0.333672	0.15909	0.28324	0.079055	0.144943	0.25307	0.243833	0.202737	0.165456	0.134904	0.845604	11556.9	15795.8	0.627617	0.695706	1.72978	1.27314	1.13414	1.10486	1.27645	1.42191	2.0259	5140.12	13256.9	423.585	20080.3	0.177187	0.0601515	0.843319	0.657503	0.52008	0.390584	0.139791
155	89070.7	5.35877	88734.8	5.34915	89679	5.37727	85890.6	5.34256	0.440054	0.559946	0.503035	0.496965	0.488557	0.511443	0.295463	0.238059	0.222175	0.111157	0.133147	0.268142	0.171369	0.259755	0.164854	0.135881	0.730606	9513.74	17660.9	0.593643	0.859912	1.6492	1.31077	1.107	1.01052	1.33553	1.77487	2.53094	5388.76	13470.4	544.579	20089.9	0.208346	0.0549103	0.820878	0.731011	0.50247	0.345322	0.168735
156	85993.8	5.54439	85741.1	5.52936	86452.5	5.57353	83626.9	5.49973	0.422164	0.577836	0.533378	0.466622	0.570058	0.429942	0.27472	0.205753	0.282253	0.0919125	0.145361	0.263466	0.211896	0.189577	0.155385	0.179675	0.0528058	11240.1	19828.5	0.641333	0.853343	1.90305	1.32606	1.1032	1.12151	1.26852	1.78188	2.06665	5204.58	12453.3	470.632	19659.7	0.22387	0.0417164	0.812486	0.729943	0.541187	0.331129	0.159706
157	93648.4	5.56993	93516.4	5.55552	93888.4	5.5976	91600.2	5.54423	0.456231	0.543769	0.529538	0.470462	0.515958	0.484042	0.352116	0.160855	0.257762	0.0749546	0.154313	0.295444	0.199738	0.151484	0.188789	0.164545	0.377745	11856	18263	0.563683	0.773526	1.74816	1.30369	1.16684	0.976154	1.24373	1.79144	2.82058	5873.76	14753.6	469.89	18375.8	0.190757	0.0444502	0.862151	0.554645	0.521304	0.30168	0.138917
158	87099.9	5.25928	86884	5.24798	87488.1	5.28112	84386.4	5.22899	0.451103	0.548897	0.52262	0.47738	0.565652	0.434348	0.32059	0.175571	0.270393	0.08907	0.144376	0.26014	0.2265	0.186589	0.192946	0.133824	0.262626	11173.8	18398.6	0.588076	0.821803	1.83843	1.30817	1.04953	1.11179	1.29618	1.6647	2.00828	4696.13	13681.8	510.27	19164	0.223116	0.0457209	0.737762	0.612715	0.530803	0.362588	0.219959
159	94278.1	5.60677	94025.8	5.59727	94733.7	5.62641	91164.7	5.59607	0.428874	0.571126	0.450045	0.549955	0.510512	0.489488	0.300534	0.167772	0.307385	0.0801842	0.144125	0.287022	0.172002	0.210763	0.170093	0.16012	0.26765	10747	19682.3	0.629041	0.786341	1.94657	1.20239	1.048	1.11315	1.27482	1.53108	1.64276	5537.45	12427.4	462.54	19734.8	0.163613	0.0418669	0.800702	0.667068	0.516964	0.401265	0.149636
160	88691.5	5.6196	88566.3	5.61199	88919.9	5.63604	86340.6	5.65123	0.43748	0.56252	0.467774	0.532226	0.573183	0.426817	0.336679	0.176269	0.275813	0.0925134	0.118726	0.286057	0.194045	0.182164	0.165319	0.172416	0.469842	11653.7	19589.5	0.635637	0.696847	1.96159	1.17098	1.14536	1.01196	1.22068	1.64388	2.66778	5450.88	12535.1	534.254	19961	0.219215	0.0430657	0.813925	0.672928	0.522502	0.346515	0.187048
161	98108.4	5.0269	97999.6	5.0174	98305.3	5.04561	95685.1	5.02107	0.42388	0.57612	0.454099	0.545901	0.531175	0.468825	0.286504	0.217701	0.252926	0.110464	0.132405	0.227466	0.256923	0.222012	0.130632	0.162966	0.211711	10438.2	17499	0.567299	0.704349	1.70425	1.21771	1.04171	1.0501	1.31545	1.71567	2.32368	5444.33	14287.3	492.065	20082.8	0.152924	0.065616	0.829136	0.631886	0.5149	0.358825	0.194188
162	89769.2	5.5828	89449.1	5.57194	90349.5	5.60397	86053.8	5.56197	0.494255	0.505745	0.524548	0.475452	0.511947	0.488053	0.337225	0.244906	0.206777	0.0808355	0.130256	0.296547	0.195402	0.167628	0.218037	0.122386	0.73056	11636.8	19588.9	0.692732	0.769989	1.68673	1.24703	1.11334	1.05502	1.27972	1.67125	2.76936	5099.38	12810.7	478.463	20579.9	0.156513	0.055552	0.796776	0.61931	0.495084	0.279858	0.352454
163	86499.5	5.09484	86293.3	5.08903	86873	5.10746	83595.4	5.09459	0.425917	0.574083	0.481415	0.518585	0.56214	0.43786	0.275915	0.265823	0.186645	0.111742	0.159875	0.290477	0.174454	0.201135	0.163246	0.170688	0.773553	10842.7	17563.9	0.571669	0.783497	1.73145	1.11674	1.16204	1.14184	1.2651	1.63087	2.82132	5103.25	13804.5	539.771	20326.9	0.199465	0.0510433	0.816454	0.606671	0.499617	0.386959	0.114623
164	90902.7	4.79564	90578.6	4.78475	91492.1	4.81717	87904	4.78593	0.421361	0.578639	0.450222	0.549778	0.553232	0.446768	0.357403	0.214856	0.215283	0.0807473	0.131711	0.311863	0.160394	0.180914	0.191635	0.155195	0.226529	12551.5	20775.9	0.688396	0.832601	2.01528	1.37844	1.16087	1.09868	1.25912	1.67124	2.85785	5480.34	13005.5	518.172	20110.6	0.217104	0.0653241	0.770816	0.629127	0.4729	0.345311	0.199992
165	87025.6	4.81726	86790.2	4.80061	87453.6	4.84826	84521.6	4.74382	0.399745	0.600255	0.455481	0.544519	0.482132	0.517868	0.306377	0.157736	0.254059	0.11103	0.170798	0.294825	0.217551	0.195691	0.118956	0.172978	0.912076	11083	18847.8	0.588079	0.829586	1.60719	1.33561	1.00132	1.11484	1.27396	1.77199	2.49945	5215.6	12567.1	475.08	20582.2	0.193723	0.0592803	0.798664	0.592357	0.527263	0.306269	0.242249
166	91439.5	5.20852	91159.2	5.19956	91946.1	5.22612	87336.3	5.18316	0.445133	0.554867	0.542995	0.457005	0.4678	0.5322	0.294773	0.257346	0.210527	0.0828709	0.154483	0.258125	0.272265	0.192729	0.146997	0.129884	0.667188	11105.4	20263.9	0.556522	0.772431	1.6793	1.20164	1.18023	1.04786	1.26238	1.84373	2.16824	5030.5	14274.6	490.76	20319.8	0.22624	0.06142	0.819216	0.625664	0.471625	0.418521	0.23784
167	94684.5	5.28086	94432	5.26319	95143	5.31454	91720.9	5.20927	0.475157	0.524843	0.529544	0.470456	0.557502	0.442498	0.271984	0.2137	0.266215	0.119195	0.128906	0.269889	0.224325	0.22574	0.16252	0.117525	0.989525	13909	20040.1	0.754659	0.750638	1.76514	1.29034	1.1366	1.13325	1.24446	1.59514	2.84603	5731.03	12346.8	469.144	21450.5	0.162958	0.0486494	0.746473	0.647929	0.54252	0.29503	0.192817
168	92888.1	5.61955	92710	5.60235	93206.1	5.65255	90117.3	5.53772	0.453077	0.546923	0.549149	0.450851	0.554789	0.445211	0.299938	0.172138	0.298252	0.0738593	0.155814	0.282795	0.244668	0.19512	0.158716	0.118702	0.589827	12188.9	18919.8	0.608813	0.774644	1.73559	1.23588	1.02621	1.16645	1.24015	1.68041	2.12378	4327.23	14817.1	475.439	22938	0.164123	0.048586	0.866728	0.617712	0.462526	0.309789	0.233903
169	91697.8	5.05511	91526.4	5.03305	92007.9	5.09595	88780.1	4.9234	0.417994	0.582006	0.460996	0.539004	0.513978	0.486022	0.217618	0.255223	0.232885	0.127043	0.167232	0.328854	0.188721	0.175102	0.179569	0.127754	0.559268	11761.8	18264.5	0.551898	0.760509	1.70366	1.4096	1.16454	1.12903	1.23066	1.81483	2.3362	5450.87	14278.9	434.44	21439.1	0.218779	0.0432468	0.77904	0.645851	0.49537	0.262405	0.170334
170	91276.1	5.19462	91080.6	5.18115	91629.9	5.22064	88319	5.16483	0.422247	0.577753	0.50723	0.49277	0.547554	0.452446	0.339024	0.195366	0.242661	0.0841504	0.138799	0.285338	0.191034	0.235279	0.14766	0.140688	0.427498	11429.6	17848.2	0.593473	0.762193	1.90208	1.32622	1.24544	0.961631	1.25727	1.73329	1.93247	5373.74	12228.7	492.626	20885.9	0.195935	0.052717	0.792148	0.575132	0.438098	0.347736	0.266221
171	84432.1	5.55784	84209.2	5.5444	84835.9	5.58306	81422.8	5.5071	0.459084	0.540916	0.480362	0.519638	0.545005	0.454995	0.285994	0.20135	0.260072	0.0892406	0.163343	0.293276	0.169044	0.268119	0.12665	0.142912	0.614614	11179.4	17468.2	0.60537	0.779423	1.49069	1.256	1.0378	1.1316	1.26726	1.61979	3.06532	4956.74	13030.2	483.138	20822.2	0.207452	0.0474035	0.82528	0.647484	0.564638	0.323191	0.233158
172	87133.6	4.99912	86907.9	4.98574	87540.6	5.02468	84074.5	4.91899	0.445095	0.554905	0.513587	0.486413	0.553337	0.446663	0.263229	0.231589	0.230858	0.114177	0.160148	0.316401	0.219294	0.210275	0.12407	0.12996	0.194418	10808.4	17478.6	0.628124	0.773221	1.64608	1.18467	1.16022	1.14671	1.28242	1.84478	1.81364	4664.59	13114	482.13	20207.3	0.199988	0.0527717	0.736505	0.623208	0.530066	0.348694	0.179241
173	85199.3	5.64569	85151.9	5.63581	85283.4	5.66597	84232.5	5.61847	0.427864	0.572136	0.490976	0.509024	0.569886	0.430114	0.270042	0.223037	0.280309	0.102216	0.124396	0.277787	0.217931	0.193235	0.152642	0.158405	0.801413	10846.7	15993.8	0.552935	0.817539	1.95262	1.17659	1.23521	1.08149	1.2448	1.69557	2.93876	4937.2	13850.9	440.238	19786.8	0.172759	0.0354163	0.806195	0.649544	0.525243	0.340938	0.164124
174	100281	4.79718	100089	4.78193	100628	4.82572	97170	4.71831	0.449447	0.550553	0.487749	0.512251	0.531082	0.468918	0.300353	0.21342	0.212762	0.101259	0.172205	0.299554	0.257807	0.147613	0.178401	0.116625	0.532205	13422	19155.4	0.543376	0.782926	1.7972	1.37323	1.37953	1.07685	1.27914	1.74361	1.77763	5544.32	15037.3	509.589	20229	0.21044	0.0579771	0.722198	0.646178	0.524712	0.274964	0.153244
175	92788.4	5.69608	92678.9	5.68709	92985.6	5.71365	90968.1	5.66895	0.510029	0.489971	0.522274	0.477726	0.477344	0.522656	0.308335	0.20109	0.248978	0.0887438	0.152853	0.307736	0.160229	0.223633	0.173023	0.135379	0.803025	11757.8	15278	0.486366	0.81856	1.70167	1.21146	1.16675	1.11226	1.26824	1.59032	2.15097	5443.44	13358.6	504.642	21389.6	0.183464	0.0507732	0.824721	0.718642	0.487628	0.264512	0.191813
176	91614.9	5.35949	91355.9	5.33992	92085.1	5.39661	88391.7	5.27392	0.43735	0.56265	0.483289	0.516711	0.585666	0.414334	0.295155	0.171963	0.269636	0.119255	0.143992	0.304953	0.207675	0.213945	0.126874	0.146554	0.801856	9979.28	19037.7	0.630505	0.770673	1.86066	1.3371	1.26682	1.13541	1.24884	1.43864	2.47079	5375.15	12217	429.215	20534.3	0.159055	0.0600326	0.846171	0.583446	0.504525	0.42264	0.218984
177	93502.8	5.26309	93279.7	5.25374	93907.5	5.28116	90535.6	5.27572	0.440303	0.559697	0.471192	0.528808	0.582793	0.417207	0.309723	0.241463	0.2247	0.083343	0.140772	0.260384	0.173795	0.216968	0.195329	0.153523	0.483087	11554.8	19166.4	0.548669	0.805013	1.83699	1.39475	1.10131	1.17652	1.21654	1.63168	2.85503	5502.15	13836.3	555.446	20900.3	0.148382	0.0518381	0.759371	0.736899	0.489955	0.344065	0.177531
178	85441.9	5.36338	85278.5	5.35277	85736.9	5.38548	83011.9	5.33656	0.448318	0.551682	0.482786	0.517214	0.579192	0.420808	0.314604	0.195318	0.231738	0.12918	0.129161	0.262425	0.223978	0.212355	0.170913	0.130328	0.838137	12727.6	17879.4	0.64797	0.750862	2.08637	1.16336	1.18372	1.11856	1.25629	1.72018	2.22759	4968.54	11429.6	489.743	21657.1	0.181369	0.042383	0.769025	0.606385	0.539954	0.329558	0.165797
179	88112.3	5.44154	87838.9	5.42939	88607.6	5.46501	85384.3	5.42494	0.456036	0.543964	0.430641	0.569359	0.522943	0.477057	0.341696	0.213341	0.205273	0.107673	0.132017	0.257305	0.203102	0.202663	0.179883	0.157046	0.135678	11135.6	17930.1	0.708918	0.817442	1.84219	1.37036	1.10748	1.11538	1.27219	1.91836	2.71699	4855.58	13889.1	454.249	21086.7	0.200255	0.0628154	0.80736	0.66844	0.460704	0.429706	0.384375
180	88072.1	5.32083	87934.6	5.30731	88321.1	5.34684	86050.1	5.28758	0.461225	0.538775	0.452605	0.547395	0.46684	0.53316	0.281308	0.203291	0.282933	0.0829491	0.149518	0.332611	0.163856	0.163251	0.163931	0.17635	0.400833	11562.1	18012.8	0.617463	0.770347	1.83204	1.31871	1.15384	1.12892	1.33079	1.82085	1.77522	5152.02	13173.1	444.803	21385.6	0.288969	0.054808	0.807688	0.531067	0.499668	0.495455	0.273531
181	91524.8	5.03793	91403.6	5.02262	91742.8	5.067	89196.7	4.97757	0.39019	0.60981	0.559101	0.440899	0.517717	0.482283	0.277336	0.220481	0.206405	0.166903	0.128875	0.272559	0.238887	0.209689	0.12536	0.153506	0.597538	11640.2	18901.4	0.607238	0.727477	1.94944	1.38205	1.07264	1.11792	1.26418	1.85675	2.08326	4927.27	13920.9	427.054	17950.6	0.198419	0.0581641	0.754497	0.730652	0.513587	0.465546	0.185308
182	93433.2	5.58883	93062.7	5.57279	94099.5	5.62066	90141	5.51837	0.445202	0.554798	0.424307	0.575693	0.598998	0.401002	0.286032	0.215629	0.246832	0.0913265	0.16018	0.319355	0.156467	0.240279	0.133829	0.150071	0.80329	12188.7	20009.6	0.71829	0.841541	2.01629	1.195	1.19297	1.15235	1.23439	1.75328	2.24398	5451.68	15314.3	460.64	18501.6	0.214874	0.0374262	0.769513	0.674727	0.469936	0.367715	0.246705
183	95940	5.75263	95740.5	5.74213	96298.5	5.774	92854	5.754	0.420494	0.579506	0.483244	0.516756	0.561643	0.438357	0.319889	0.192906	0.2674	0.112731	0.107073	0.269707	0.19546	0.231337	0.160226	0.143271	0.20809	10726.6	19164.3	0.653373	0.737465	1.84954	1.21915	1.15692	1.10359	1.31339	1.69086	1.70131	5531.68	13193.3	464.374	18791.3	0.144733	0.0379499	0.818813	0.638399	0.484985	0.360728	0.217174
184	89885.9	5.46578	89669	5.44787	90279.3	5.49893	87607.2	5.3994	0.437102	0.562898	0.479045	0.520955	0.529304	0.470696	0.278627	0.211714	0.289842	0.0932799	0.126537	0.292511	0.226322	0.207866	0.115986	0.157314	0.185246	11874.8	20956.4	0.652776	0.829422	1.55385	1.36725	1.09671	1.15789	1.28757	1.69952	2.81207	5303.72	14171.3	454.859	19383.4	0.213158	0.0386608	0.780757	0.612624	0.516362	0.343458	0.212308
185	81201.6	5.37341	81191.6	5.35226	81219.4	5.41385	80563.3	5.29642	0.4261	0.5739	0.509893	0.490107	0.497584	0.502416	0.265454	0.239213	0.24894	0.119528	0.126864	0.303454	0.22192	0.14042	0.178201	0.156005	0.707552	11206.6	14709.6	0.70214	0.724286	1.90977	1.33555	1.13485	1.1362	1.25541	1.77007	2.74968	4927.86	13290.8	487.584	17986.6	0.245813	0.0412279	0.813287	0.671031	0.465548	0.32762	0.14584
186	93965.4	5.64339	93846.4	5.62514	94179.4	5.67821	91792.1	5.57583	0.47949	0.52051	0.500159	0.499841	0.515384	0.484616	0.265926	0.296068	0.240919	0.0911963	0.10589	0.325867	0.216495	0.21099	0.142446	0.104202	0.545735	12320.6	16734.5	0.664519	0.723986	1.81157	1.30691	1.21944	1.13198	1.26526	1.70894	2.52042	5489.43	13682.7	490.637	20137.4	0.162628	0.0471911	0.827073	0.606045	0.527626	0.305815	0.130961
187	91000.1	5.26903	90758.8	5.25607	91436	5.29392	86956.4	5.22339	0.452922	0.547078	0.567909	0.432091	0.508238	0.491762	0.305561	0.207886	0.225798	0.104948	0.155807	0.282969	0.197902	0.234187	0.160485	0.124457	0.27145	9449.84	17482.6	0.558885	0.750415	1.85463	1.29873	1.19324	1.09728	1.25712	1.75079	2.30856	5026.91	13277.3	503.152	21641.5	0.143745	0.0562913	0.776814	0.630914	0.473591	0.383763	0.245433
188	88418	5.6725	88322.4	5.66563	88586.5	5.68722	86672.4	5.70019	0.461052	0.538948	0.481287	0.518713	0.485278	0.514722	0.311088	0.211632	0.258549	0.101782	0.116949	0.265497	0.192121	0.179822	0.208372	0.154189	0.897215	12433.9	18287.8	0.651856	0.764063	1.87685	1.21307	1.19286	1.14511	1.19038	1.39608	2.51572	4607.97	14174.3	479.403	19604	0.223788	0.0431173	0.80648	0.726411	0.477285	0.331371	0.187176
189	94899.9	5.36686	94588.6	5.35155	95459.5	5.39677	90375.4	5.29021	0.408478	0.591522	0.502435	0.497565	0.566029	0.433971	0.280024	0.185698	0.26565	0.104382	0.164247	0.247352	0.253489	0.217872	0.176595	0.104693	0.461834	10998.3	19965	0.586094	0.767422	1.889	1.21119	1.37708	1.15291	1.24679	1.76813	2.07246	5490.92	14464	524.245	18285.4	0.169666	0.0392676	0.801635	0.648765	0.505529	0.325302	0.172544
190	89712.4	5.40184	89414.1	5.38361	90252.8	5.43663	86371.5	5.33759	0.445934	0.554066	0.520675	0.479325	0.549144	0.450856	0.340182	0.167298	0.224914	0.077141	0.190465	0.318024	0.198611	0.159392	0.18572	0.138252	0.3103	11268.9	17384.4	0.703049	0.781038	1.78136	1.30889	1.19752	1.07832	1.2914	1.68031	2.97212	5605.96	14771.6	478.404	18773.6	0.204055	0.0454124	0.807327	0.633421	0.474606	0.373417	0.143315
191	88079.6	5.52771	87803.5	5.51215	88579.5	5.55676	83281.8	5.46257	0.45531	0.54469	0.446007	0.553993	0.553746	0.446254	0.305185	0.221046	0.202601	0.0754275	0.19574	0.322949	0.175742	0.170219	0.219126	0.111963	0.996248	10929.7	18145.1	0.567794	0.734703	1.57947	1.31572	1.17046	1.10458	1.28253	1.60751	2.15984	5023.79	12549.4	507.092	20377.5	0.127016	0.0469419	0.808961	0.651356	0.528067	0.319935	0.158113
192	87685	5.11274	87496.1	5.10252	88029.6	5.13264	85225.3	5.07216	0.471186	0.528814	0.419541	0.580459	0.516599	0.483401	0.246383	0.228369	0.304943	0.0665088	0.153796	0.345762	0.130487	0.168797	0.163934	0.191021	0.22767	10281.2	19359.1	0.625763	0.768435	1.75549	1.21162	1.19419	1.16951	1.30578	1.7549	2.98395	5555.72	13712.8	464.855	19747	0.210389	0.0432462	0.685048	0.706183	0.559514	0.304954	0.215903
193	95638	5.38078	95429.9	5.37174	96012.5	5.3992	92700.1	5.35898	0.485721	0.514279	0.537559	0.462441	0.491151	0.508849	0.291092	0.191827	0.279408	0.101508	0.136165	0.253155	0.219357	0.233985	0.175802	0.117701	0.706105	10581.8	17183.2	0.607801	0.776562	1.94278	1.18532	1.34768	1.06854	1.27819	1.71003	2.6765	5349.82	14323	515.098	24649.5	0.194485	0.0566709	0.782659	0.693953	0.491743	0.389919	0.215491
194	93304.7	5.75336	93138.1	5.73767	93605.8	5.78315	90234.3	5.7434	0.464579	0.535421	0.479141	0.520859	0.501472	0.498528	0.356344	0.19737	0.241656	0.0747233	0.129907	0.327379	0.145506	0.209826	0.153594	0.163694	0.378784	11286.1	18877	0.638405	0.705664	1.79307	1.38128	1.10091	1.15385	1.28044	1.75782	2.54607	5162.75	14865.1	451.937	20934.6	0.166899	0.0483355	0.826127	0.660936	0.536783	0.310512	0.269312
195	80449.7	5.80305	80144.7	5.79898	81001.8	5.81186	77368.4	5.81731	0.478144	0.521856	0.469913	0.530087	0.521571	0.478429	0.344544	0.20233	0.241189	0.0858638	0.126073	0.261085	0.181054	0.261175	0.14006	0.156626	0.199047	9913.23	19151.6	0.571611	0.848957	1.68991	1.20931	1.15165	1.1051	1.2445	1.68929	2.56921	4808.09	12328.9	503.843	18010.4	0.22285	0.0433062	0.786357	0.66824	0.495847	0.351071	0.351228
196	94340.2	4.95913	94279.7	4.9488	94450.1	4.97867	93106.3	4.95413	0.429856	0.570144	0.505695	0.494305	0.501071	0.498929	0.297244	0.200782	0.297265	0.0669372	0.137771	0.267549	0.218172	0.153439	0.159642	0.201198	0.478484	10356.2	17220	0.554899	0.773389	1.62055	1.33737	1.16933	1.0909	1.23303	1.70036	1.97678	5264.95	14249.4	486.95	19162	0.187816	0.0583364	0.776949	0.573092	0.499666	0.329619	0.23726
197	86761.3	5.36416	86446.8	5.35407	87331.1	5.38403	84042.1	5.34679	0.449987	0.550013	0.504001	0.495999	0.570922	0.429078	0.326275	0.214128	0.215703	0.122092	0.121801	0.279819	0.166806	0.253862	0.162725	0.136789	0.822973	11766.3	18142.5	0.705824	0.862179	1.61952	1.25604	1.17988	1.19126	1.25417	1.88791	2.80789	5244.68	13252.6	530.468	19488	0.190676	0.0441746	0.811672	0.614933	0.501692	0.287841	0.15172
198	89271.2	5.26361	89073.2	5.24883	89630.7	5.29119	86651.2	5.2045	0.423425	0.576575	0.479641	0.520359	0.595817	0.404183	0.315701	0.191078	0.228442	0.101067	0.163712	0.305612	0.238544	0.150682	0.146498	0.158663	0.723076	10788.1	16698.4	0.722704	0.745026	1.40614	1.23352	1.15873	1.09531	1.29931	1.66555	2.05696	5247.53	12559.6	548.253	20598.8	0.16876	0.0524364	0.82843	0.686081	0.480138	0.331926	0.126689
199	88157.3	5.70233	87929.3	5.68149	88571.1	5.7421	85194	5.58956	0.471191	0.528809	0.490716	0.509284	0.545088	0.454912	0.283053	0.176172	0.235342	0.131807	0.173625	0.328327	0.180073	0.206791	0.123273	0.161537	0.0674468	10717	18032.4	0.63086	0.769409	1.8329	1.25763	1.15446	1.09649	1.26455	1.69827	2.90953	5676.43	13911.6	473.904	19045.4	0.210393	0.0384992	0.822227	0.685839	0.457412	0.312534	0.174844
200	89188.6	5.46371	88880.9	5.44769	89746.9	5.49401	86545.1	5.40057	0.466331	0.533669	0.482339	0.517661	0.487476	0.512524	0.286451	0.193033	0.281028	0.0920107	0.147477	0.320067	0.163614	0.171633	0.216175	0.128511	0.0200235	8881.6	16131.7	0.628465	0.869276	1.69776	1.30464	1.22222	1.1564	1.29415	1.77322	2.18675	5420.62	12484.6	447.834	22589.6	0.198121	0.0583353	0.838117	0.640563	0.527257	0.370172	0.247694
201	88413.1	5.12164	88081.5	5.1052	89013.6	5.15315	84670.5	5.03608	0.439364	0.560636	0.569456	0.430544	0.601618	0.398382	0.274769	0.164287	0.244673	0.156506	0.159766	0.312931	0.142793	0.248691	0.155892	0.139693	0.467491	11190.3	20020	0.634358	0.799056	1.71616	1.21111	1.19492	0.991845	1.24912	1.76513	3.07246	5283.11	13403.3	505.534	20373.4	0.164368	0.0407653	0.753049	0.655501	0.442902	0.300204	0.149912
202	90044.4	5.4561	89853.5	5.44218	90388.9	5.4832	87095.2	5.39032	0.467802	0.532198	0.557937	0.442063	0.512963	0.487037	0.298688	0.195153	0.260117	0.0945844	0.151458	0.309986	0.220471	0.196952	0.127143	0.145449	0.295689	12232.3	19300.6	0.631595	0.748948	1.77757	1.19968	1.18313	1.08103	1.24143	1.56227	1.65411	5050.66	12172.9	558.094	19822.3	0.207358	0.048516	0.806489	0.665509	0.466555	0.28426	0.184706
203	88339.3	5.17251	88021	5.15222	88916	5.21017	84821	5.0801	0.446423	0.553577	0.421734	0.578266	0.453456	0.546544	0.273017	0.290559	0.219083	0.0727403	0.144601	0.363411	0.186204	0.161566	0.202558	0.0862622	0.236319	11610.9	18709.6	0.614009	0.812113	1.71073	1.40643	1.25618	1.10119	1.25444	1.69298	2.50994	5117.72	12379.5	455.286	22628.9	0.154704	0.0462934	0.758348	0.59286	0.476022	0.268294	0.184325
204	91542.6	5.13411	91262.1	5.12434	92050.5	5.15249	87814.2	5.1103	0.467912	0.532088	0.480931	0.519069	0.541008	0.458992	0.33469	0.237632	0.204004	0.0698186	0.153855	0.324716	0.195907	0.163781	0.197745	0.117851	0.412155	11204	18118.7	0.620516	0.772192	1.51769	1.28188	1.20266	0.998062	1.29146	1.61892	2.21993	5234.07	13806.5	484.014	18365.6	0.217734	0.0648967	0.772656	0.689857	0.454038	0.389065	0.199391
205	90523.7	4.77608	90300.1	4.76198	90921.4	4.80393	87262.1	4.69967	0.411952	0.588048	0.525721	0.474279	0.500334	0.499666	0.260633	0.238156	0.235399	0.121699	0.144113	0.292692	0.224657	0.216933	0.169149	0.0965686	0.312531	10442.1	16928	0.588961	0.776628	2.07328	1.19164	1.19463	1.17601	1.32204	1.71508	2.50524	4514.52	15081.5	408.344	19354.3	0.177115	0.0561796	0.769344	0.66265	0.498206	0.274457	0.150003
206	97787	5.4543	97670.3	5.44422	97996.1	5.47358	93630.6	5.46081	0.421054	0.578946	0.41067	0.58933	0.558133	0.441867	0.320293	0.248308	0.200663	0.105609	0.125127	0.261513	0.231388	0.180807	0.218182	0.10811	0.336518	10921.6	19911.3	0.446024	0.717992	1.82893	1.34594	1.24146	1.16534	1.29384	1.54626	2.4321	5084.71	15024.8	517.568	20004.7	0.153486	0.0581395	0.814769	0.73388	0.516579	0.393633	0.225443
207	91309.7	5.46236	91108.6	5.44918	91674.3	5.48671	88884.6	5.42052	0.489358	0.510642	0.442413	0.557587	0.515915	0.484085	0.266912	0.219637	0.244236	0.0993413	0.169873	0.287728	0.159105	0.185023	0.211424	0.156721	0.215108	14031.1	19361.4	0.67251	0.787524	1.39899	1.28539	1.08887	1.09254	1.25104	1.71976	2.94295	4979.14	14211.8	450.69	22289.3	0.202852	0.0569725	0.812095	0.679226	0.526287	0.361503	0.27329
208	85619	4.85054	85410.8	4.83569	85995.8	4.87866	82501.9	4.78556	0.451943	0.548057	0.508043	0.491957	0.557218	0.442782	0.2636	0.218799	0.234637	0.130463	0.152502	0.260993	0.230064	0.226145	0.1521	0.130697	0.748915	9690.72	16637.4	0.590049	0.760323	1.68875	1.28275	1.20702	1.03116	1.27422	1.46294	2.49778	4901.19	12360.9	436.316	19571.1	0.20456	0.0612724	0.794233	0.666686	0.462558	0.268184	0.143021
209	92253.5	5.40101	92056.7	5.39102	92609.9	5.42065	88252.4	5.4006	0.443593	0.556407	0.490544	0.509456	0.567796	0.432204	0.345268	0.171487	0.222996	0.118742	0.141507	0.259859	0.168613	0.260058	0.170498	0.140972	0.182711	12663.5	21497.8	0.512091	0.732178	1.71522	1.23132	1.05295	1.13243	1.27716	1.88805	2.63856	5478.57	13160.5	502.689	20683	0.147019	0.0444831	0.81897	0.548282	0.540686	0.347184	0.184988
210	85012.7	5.61387	84813.8	5.60535	85371.8	5.6303	82351.5	5.58715	0.439385	0.560615	0.479761	0.520239	0.53457	0.46543	0.340336	0.170956	0.239044	0.0778413	0.171822	0.284	0.201362	0.181616	0.18198	0.151043	0.4353	10101.6	15994.2	0.499106	0.831514	1.63739	1.23644	1.18794	1.17214	1.26002	1.87064	1.71475	4650.09	13031.9	519.958	19667.2	0.155702	0.0463851	0.770922	0.628839	0.494532	0.444269	0.330107
211	87820	5.11324	87573.9	5.09699	88266.9	5.14377	84741.3	5.04497	0.47404	0.52596	0.43805	0.56195	0.553731	0.446269	0.295991	0.24337	0.171095	0.114442	0.175101	0.31055	0.190489	0.208749	0.140604	0.149608	0.181058	12312.6	17362.4	0.667183	0.757553	1.55388	1.27122	1.11461	1.13926	1.32374	1.6819	1.92386	5514.18	11509.4	448.931	20362.1	0.228697	0.060314	0.828293	0.569867	0.476561	0.321743	0.194537
212	89334	5.59057	89035.4	5.58067	89871.4	5.61063	86646.3	5.57284	0.451137	0.548863	0.518972	0.481028	0.509161	0.490839	0.349268	0.21712	0.227825	0.0832546	0.122532	0.299494	0.209648	0.194528	0.188771	0.10756	0.523653	10545.6	16688.2	0.713764	0.861485	1.82328	1.25748	1.1213	1.12238	1.28912	1.79238	3.31341	4807.81	15886.5	541.219	22232	0.20109	0.0507498	0.836118	0.656098	0.505006	0.408397	0.152578
213	91963	5.31255	91793.1	5.30376	92272.1	5.33058	89888.4	5.3097	0.45104	0.54896	0.512441	0.487559	0.541001	0.458999	0.347647	0.186023	0.251946	0.0762165	0.138168	0.3179	0.148835	0.210557	0.123348	0.199361	0.647128	12111.7	19494.8	0.618065	0.812652	1.90034	1.24046	1.17002	1.03827	1.28708	1.96791	2.39895	5480.42	14245.2	544.371	20841.2	0.221584	0.051812	0.810549	0.655442	0.533785	0.251247	0.210317
214	89376.5	5.28417	89090.9	5.27106	89893	5.30974	84057.9	5.24002	0.472707	0.527293	0.478902	0.521098	0.535965	0.464035	0.273412	0.226425	0.234148	0.0980974	0.167918	0.280209	0.188076	0.187906	0.21409	0.129719	0.66967	8137.47	18360.1	0.618985	0.689546	1.87221	1.24605	1.09	1.01485	1.25452	1.56526	2.61575	5505.45	13522.3	498.006	19099.2	0.203834	0.050277	0.767082	0.645491	0.468224	0.362271	0.217176
215	85208.9	5.74285	85048	5.73471	85500.1	5.75947	82882.4	5.76062	0.465719	0.534281	0.510562	0.489438	0.537096	0.462904	0.355305	0.223047	0.224409	0.0715811	0.125658	0.329934	0.189561	0.1424	0.186369	0.151736	0.919749	12041.8	18592.6	0.63575	0.762766	1.76213	1.23032	1.1592	1.13868	1.24712	1.63183	2.53336	4885.79	12925	477.442	21621.4	0.148112	0.034092	0.775812	0.579247	0.456466	0.401442	0.162658
216	88053.1	5.6082	87773.8	5.589	88560.9	5.64434	85013.6	5.51338	0.498227	0.501773	0.479933	0.520067	0.581192	0.418808	0.279541	0.176283	0.290183	0.0931151	0.160877	0.348442	0.191513	0.157132	0.161125	0.141788	0.903622	11259.1	19920.5	0.662351	0.795294	1.63111	1.2615	1.25284	1.09631	1.29527	1.81975	3.1434	5343.9	13294.9	467.875	19494	0.166679	0.0495634	0.821651	0.577177	0.498487	0.382564	0.23437
217	98937.9	4.94351	98772.7	4.93749	99236	4.95664	96778.4	4.93122	0.489203	0.510797	0.468898	0.531102	0.55101	0.44899	0.352821	0.196302	0.194941	0.0968843	0.159052	0.341615	0.159358	0.165405	0.172529	0.161093	0.270591	12883.6	17656.2	0.594136	0.806395	1.96371	1.11313	1.17646	1.03083	1.27423	1.66019	2.04701	5273.93	14420.3	502.183	19939.7	0.170493	0.0719382	0.788221	0.654131	0.499647	0.29382	0.148368
218	86222.3	5.29758	86004.9	5.2813	86618.4	5.32977	83530.4	5.23244	0.437629	0.562371	0.460725	0.539275	0.514454	0.485546	0.286591	0.20144	0.278259	0.0749749	0.158734	0.328473	0.168208	0.165709	0.173904	0.163706	0.923265	11973.7	19451.5	0.716589	0.747055	1.80938	1.18998	1.21983	1.16255	1.17929	1.61339	3.08716	4919.98	12504.8	455.514	20065.2	0.168864	0.0571421	0.883556	0.606329	0.465902	0.301512	0.235903
219	90963.9	5.3593	90609.7	5.34498	91602.6	5.38736	86370.1	5.31007	0.422703	0.577297	0.535046	0.464954	0.596695	0.403305	0.302071	0.229804	0.226	0.06714	0.174984	0.281156	0.203184	0.212232	0.170185	0.133243	0.473184	10932.6	17915.9	0.721286	0.735102	1.91172	1.25243	1.15456	1.12155	1.32505	1.62459	2.26937	5020.44	13842.1	464.293	20497.2	0.15494	0.048594	0.757921	0.658622	0.561723	0.331059	0.27332
220	92509.3	4.90255	92294.3	4.88727	92895.3	4.93198	89043.2	4.85536	0.470759	0.529241	0.468853	0.531147	0.572121	0.427879	0.327976	0.217744	0.223519	0.0842281	0.146533	0.277241	0.210991	0.18118	0.218694	0.111893	0.871402	11979.2	17511.2	0.655749	0.732159	1.91549	1.31327	1.03158	1.15982	1.29507	1.64674	2.34213	4675.2	14183.1	447.211	21278.4	0.196453	0.0663732	0.787057	0.582595	0.454936	0.288937	0.240005
221	95476.7	5.37491	95305.6	5.35375	95784.1	5.41497	93358.4	5.30574	0.461348	0.538652	0.513057	0.486943	0.511218	0.488782	0.272552	0.184043	0.323601	0.0902779	0.129526	0.297074	0.190766	0.19317	0.176288	0.142702	0.0728787	10193.1	17716.7	0.752405	0.799165	1.90953	1.40983	1.19877	1.03984	1.28313	1.69068	2.40839	5271.26	15088.2	489.53	20828.5	0.190104	0.0473367	0.777981	0.601774	0.429834	0.426928	0.183758
222	86935.6	4.66912	86791.5	4.65918	87195.7	4.68784	84537.4	4.65272	0.409536	0.590464	0.403016	0.596984	0.534624	0.465376	0.265598	0.274289	0.287321	0.0684206	0.104371	0.300273	0.193991	0.201907	0.158809	0.14502	0.211275	10562.2	19471.8	0.543674	0.782366	1.69535	1.37657	1.07458	1.02852	1.30828	1.64634	2.4259	4632	13934.3	440.265	18306.6	0.276585	0.0659314	0.744892	0.628721	0.511502	0.333607	0.245234
223	91099	5.58148	90863.9	5.56295	91524.7	5.61592	88134.4	5.52844	0.434423	0.565577	0.511725	0.488275	0.519633	0.480367	0.306028	0.208191	0.258675	0.0735854	0.153521	0.300637	0.17759	0.210925	0.179791	0.131057	0.914703	13230.6	19140.1	0.65773	0.786113	1.65698	1.41889	1.06609	1.11115	1.29559	1.72886	2.68626	5402.28	13717.2	539.078	20455.5	0.192792	0.0421182	0.805898	0.680058	0.526139	0.337544	0.179048
224	93284.1	5.92177	93154.8	5.90958	93516.1	5.94563	91096.3	5.88971	0.452199	0.547801	0.504526	0.495474	0.497124	0.502876	0.318844	0.218299	0.220593	0.095306	0.146958	0.349516	0.177384	0.143256	0.165115	0.164729	0.786361	12371	18414.9	0.659438	0.73925	1.70952	1.2197	1.23684	1.05551	1.28893	1.49354	1.79619	5120.31	14184.4	469.307	20764.2	0.169286	0.0365774	0.805446	0.677373	0.494107	0.372996	0.167373
225	92630.4	5.27082	92549.9	5.25153	92776.4	5.3067	90750.7	5.1264	0.418143	0.581857	0.553592	0.446408	0.497816	0.502184	0.264439	0.245068	0.223491	0.0899635	0.177038	0.358009	0.216368	0.16315	0.143951	0.118522	0.653479	14392.7	15583	0.671362	0.654065	1.57321	1.29061	1.05872	1.14277	1.27755	1.76431	2.71066	5514.46	13734.3	501.288	22502.1	0.185511	0.0524243	0.790618	0.690132	0.513862	0.375185	0.198867
226	91739	5.17525	91450.8	5.15981	92261.3	5.20477	88109.3	5.10379	0.443766	0.556234	0.43761	0.56239	0.530683	0.469317	0.258249	0.174119	0.291918	0.113534	0.162182	0.254416	0.216593	0.214836	0.173281	0.140874	0.222416	10854.1	20274.5	0.608101	0.778463	1.76265	1.25985	1.13705	1.10361	1.29812	1.84626	2.58366	5245.04	13494	428.166	20710.3	0.169218	0.0565258	0.798626	0.64969	0.475803	0.361617	0.279609
227	86387	4.82089	86174.7	4.81461	86772.2	4.8345	83744.6	4.82394	0.412227	0.587773	0.490201	0.509799	0.537094	0.462906	0.311655	0.227361	0.226034	0.0757269	0.159223	0.304822	0.164311	0.209115	0.148311	0.173442	0.351119	11122.8	17218	0.637245	0.7877	1.76152	1.14404	1.17438	1.14736	1.26368	1.77571	2.38382	5008.45	13118.4	506.121	18972.6	0.189893	0.0577098	0.813987	0.595685	0.515902	0.289057	0.127419
228	96391.4	5.67272	96112.1	5.65684	96892.8	5.70307	92989.3	5.58542	0.468942	0.531058	0.474694	0.525306	0.501955	0.498045	0.293017	0.172826	0.230116	0.116214	0.187827	0.296609	0.230018	0.179489	0.188995	0.104888	0.460966	10642	16543.5	0.556935	0.82064	1.79	1.22455	1.19591	1.08719	1.27004	1.56148	1.23063	5536.86	13538.8	450.474	20334.6	0.210462	0.0447594	0.80903	0.669117	0.440661	0.394702	0.200559
229	95400.6	5.51124	95112.2	5.49152	95919.1	5.54909	91293.6	5.408	0.404333	0.595667	0.524638	0.475362	0.511687	0.488313	0.310285	0.181694	0.251064	0.0866933	0.170264	0.309423	0.220539	0.180837	0.17693	0.112271	0.103625	12255.3	20251.2	0.622727	0.762015	1.85357	1.2545	1.15655	1.1264	1.31643	1.45667	1.96716	5367.31	14223.8	505.065	23028.2	0.204698	0.0352892	0.820869	0.530155	0.491563	0.327796	0.268561
230	90711.1	5.2648	90410.9	5.25501	91253.8	5.28453	86206.3	5.21464	0.471834	0.528166	0.50527	0.49473	0.46858	0.53142	0.283611	0.210057	0.195324	0.115644	0.195364	0.285718	0.181105	0.222438	0.16806	0.142679	0.114976	11650.5	19644.7	0.572234	0.756188	1.82383	1.12738	1.17013	1.10567	1.29606	1.641	1.98392	5323.42	12745.2	515.624	21148	0.19069	0.0504463	0.774427	0.62749	0.490763	0.287578	0.269298
231	91093.8	5.5847	90672.9	5.56448	91853.2	5.62319	85931.6	5.46808	0.477269	0.522731	0.483871	0.516129	0.519998	0.480002	0.310497	0.168724	0.223475	0.102895	0.194409	0.30298	0.220532	0.236801	0.146678	0.0930092	0.794516	11532.5	20415.2	0.6241	0.779764	1.83321	1.24895	1.21502	1.07443	1.28872	1.88131	2.48376	5277.39	14588.9	477.622	20232	0.20224	0.046845	0.820917	0.616746	0.533119	0.326268	0.218177
232	92396.4	6.21644	92423.6	6.19707	92345.1	6.25384	92093.8	6.15464	0.467097	0.532903	0.46185	0.53815	0.550333	0.449667	0.27537	0.181383	0.318024	0.0989734	0.126249	0.297957	0.188973	0.144489	0.182007	0.186573	0.524906	11880.4	16572.4	0.669182	0.803946	1.931	1.32201	1.14218	1.11094	1.21965	1.72009	1.68674	5336.76	13719.7	452.978	20129.9	0.167826	0.0308265	0.834519	0.639628	0.537987	0.354702	0.218935
233	92985.9	5.45082	92765.9	5.434	93384.9	5.48333	90596.6	5.37638	0.464536	0.535464	0.43071	0.56929	0.454059	0.545941	0.268188	0.219108	0.292451	0.0942869	0.125966	0.316423	0.210206	0.204619	0.12704	0.141712	0.223153	10776.6	18546.3	0.665495	0.815722	1.84474	1.24176	1.13412	1.14752	1.2566	1.85153	2.41977	5522.23	13671.9	490.99	20789.1	0.179804	0.0499862	0.811631	0.64702	0.486815	0.352456	0.191191
234	84441.3	5.10414	84128.9	5.07861	85006.1	5.15207	80935.8	4.98622	0.431985	0.568015	0.479933	0.520067	0.517658	0.482342	0.268964	0.1839	0.259314	0.115316	0.172506	0.295662	0.214376	0.187817	0.15779	0.144354	0.326002	10855.9	20144.1	0.635874	0.809077	1.93316	1.4131	1.2127	1.12114	1.27346	1.8899	2.12374	4682.14	13312.5	495.355	22158.7	0.254163	0.0454957	0.801635	0.578088	0.500399	0.333052	0.152821
235	93949.1	5.12305	93873.2	5.11075	94083.3	5.14705	92136.2	5.08262	0.438185	0.561815	0.440094	0.559906	0.514266	0.485734	0.30307	0.184614	0.276253	0.0847005	0.151362	0.30295	0.168729	0.216374	0.163794	0.148153	0.453639	11830.1	14997.6	0.557497	0.746944	1.96428	1.27109	1.21246	1.08236	1.29612	1.94958	1.55969	5251.31	13692.1	469.883	21732	0.198958	0.0487658	0.75239	0.593627	0.472241	0.376068	0.213404
236	87645.9	5.49509	87500.1	5.47684	87909.4	5.52873	84830	5.37895	0.454905	0.545095	0.467514	0.532486	0.510052	0.489948	0.294687	0.235833	0.251921	0.0740721	0.143487	0.317733	0.284898	0.163179	0.150595	0.0835947	0.98639	12246	17382.7	0.613713	0.726233	1.75257	1.46205	1.14682	1.08359	1.27744	1.702	2.33883	5248.47	13324.4	476.398	19216.7	0.23199	0.0399128	0.691837	0.714457	0.53399	0.339786	0.266441
237	87587.5	5.5796	87331.4	5.56815	88050.3	5.60161	83903.1	5.52744	0.431077	0.568923	0.44814	0.55186	0.508892	0.491108	0.317982	0.210338	0.239884	0.083539	0.148257	0.338295	0.197404	0.188918	0.151338	0.124045	0.950616	10367.9	18993.4	0.580288	0.769529	1.61968	1.20825	1.12241	1.13006	1.30528	1.80131	2.21198	5022.27	13706.5	475.296	19878.4	0.185992	0.0419255	0.786729	0.692404	0.456592	0.393495	0.213653
238	87490.8	5.25203	87363.3	5.24415	87720.2	5.26792	85369.3	5.24455	0.461077	0.538923	0.476376	0.523624	0.521108	0.478892	0.349863	0.235928	0.208455	0.075852	0.129901	0.310845	0.227585	0.216051	0.123134	0.122386	0.429165	13519.7	17577.8	0.580159	0.763936	1.72632	1.18854	1.15807	1.0566	1.28782	1.72755	2.94749	4841.69	13911.7	440.543	17964.9	0.20399	0.0604891	0.827523	0.677343	0.527002	0.318999	0.0842064
239	90124.6	5.30124	89930.4	5.29107	90475.9	5.32121	86644.5	5.26194	0.481414	0.518586	0.471242	0.528758	0.501659	0.498341	0.295356	0.220574	0.259384	0.0687604	0.155926	0.276522	0.240572	0.219108	0.131935	0.131863	0.484004	11846.2	19758.2	0.535261	0.747679	1.82782	1.20885	1.23652	1.13597	1.23817	1.66108	2.42872	5448.23	13050.2	517.155	21110	0.205295	0.0434776	0.740551	0.622463	0.515713	0.294831	0.184329
240	94555.4	5.61272	94278	5.60105	95056.8	5.63524	91828.1	5.58067	0.408936	0.591064	0.413876	0.586124	0.590358	0.409642	0.332153	0.182239	0.247289	0.0818256	0.156493	0.327619	0.156292	0.187544	0.196415	0.13213	0.598689	11862.3	17994.8	0.596876	0.854882	1.68068	1.27903	1.15089	1.05949	1.25951	1.83304	2.12524	5754.09	14299.3	475.154	20632.1	0.176558	0.0375488	0.808089	0.683009	0.514339	0.367682	0.120234
241	88030.4	5.07193	87797.2	5.05786	88453.8	5.09961	85185.4	5.04118	0.431233	0.568767	0.497551	0.502449	0.511092	0.488908	0.326089	0.185768	0.236697	0.122716	0.12873	0.284226	0.20152	0.175777	0.185016	0.153461	0.572765	9908.09	17514.2	0.671851	0.772258	1.90251	1.27918	1.10453	1.12053	1.31779	1.89572	2.06201	5479.97	12608.5	474.432	19554.9	0.229593	0.0531618	0.814534	0.606049	0.461542	0.319393	0.186363
242	89229.4	5.51526	89091	5.49564	89480.2	5.55229	87112.6	5.40986	0.430715	0.569285	0.52304	0.47696	0.57376	0.42624	0.303419	0.17914	0.31416	0.0669044	0.136377	0.366595	0.18891	0.168152	0.157362	0.11898	0.0466436	11388.6	16827.3	0.690365	0.736388	1.72492	1.28571	1.06728	1.17177	1.249	1.51273	2.2366	5203.49	11919.3	490.795	19319.3	0.16513	0.0526477	0.819765	0.753676	0.473246	0.342301	0.168682
243	89106.3	6.05788	88948.9	6.03817	89387.6	6.09503	86538.1	5.99267	0.470189	0.529811	0.524306	0.475694	0.486658	0.513342	0.30138	0.185535	0.28076	0.103565	0.12876	0.302075	0.160513	0.231926	0.181462	0.124024	0.463039	10898.5	16439.9	0.675976	0.772321	1.81626	1.39066	1.03371	1.10732	1.24527	1.84668	2.11819	4847.49	14462.8	539.228	19431.9	0.177946	0.0366268	0.805204	0.678542	0.544547	0.363397	0.256032
244	98946.2	5.35489	98827.9	5.34227	99160.1	5.37912	96838.3	5.30125	0.457069	0.542931	0.539053	0.460947	0.47155	0.52845	0.29427	0.175489	0.291337	0.0783322	0.160571	0.324358	0.19024	0.204936	0.129195	0.151271	0.344215	13540.8	19719.2	0.478325	0.800781	1.97266	1.31239	1.18651	1.08447	1.25827	1.9222	2.32259	5568.45	14826.9	547.71	20492.5	0.149825	0.0533894	0.781965	0.661838	0.517257	0.437449	0.143974
245	97484.6	5.10294	97253.4	5.09298	97902.2	5.122	94865.3	5.08175	0.452948	0.547052	0.459469	0.540531	0.522555	0.477445	0.315261	0.197659	0.247458	0.091109	0.148514	0.271305	0.224408	0.177945	0.196829	0.129513	0.444146	12199.1	17860.5	0.601043	0.830082	1.63173	1.29054	1.2084	1.10275	1.26455	1.60996	1.57153	5289.49	12998.3	472.814	20437.8	0.168775	0.0581749	0.775318	0.748667	0.499535	0.285556	0.102494
246	85516.6	5.52322	85208.7	5.50568	86074.3	5.5565	82068.3	5.44001	0.494141	0.505859	0.43383	0.56617	0.498989	0.501011	0.288675	0.213758	0.220911	0.093921	0.182735	0.297965	0.231447	0.176292	0.167214	0.127083	0.467779	10570.4	17134.3	0.667286	0.794574	1.70902	1.26013	1.16429	0.988025	1.32752	1.44873	2.16344	5499.64	12286.7	507.639	18356.5	0.229083	0.0372012	0.755741	0.642567	0.48046	0.276106	0.14513
247	84811.2	5.473	84612.9	5.45324	85171	5.50999	82558.2	5.36854	0.44139	0.55861	0.506091	0.493909	0.546641	0.453359	0.288988	0.149477	0.301554	0.0977221	0.162259	0.290934	0.266569	0.139471	0.185339	0.117688	0.691397	11174.5	18422.7	0.570103	0.835694	1.66004	1.28739	1.13228	1.05802	1.30388	1.61836	2.85441	5253.67	12538.1	495.783	21051.5	0.238834	0.0428196	0.820203	0.694699	0.521148	0.276191	0.181311
248	89321.8	5.5143	89095.5	5.49574	89731.8	5.54996	86702	5.46403	0.481722	0.518278	0.486029	0.513971	0.532131	0.467869	0.245969	0.23179	0.230045	0.104157	0.188039	0.229498	0.195095	0.191836	0.197957	0.185613	0.922746	11637.5	16582	0.741495	0.776449	1.87319	1.33989	1.19985	1.15031	1.19187	1.72436	2.3338	5365.41	13903.8	489.735	19446.4	0.203807	0.0483258	0.80453	0.668174	0.566468	0.31764	0.211311
249	87734.8	5.12751	87294.5	5.11313	88529.8	5.15587	82448	5.06242	0.417968	0.582032	0.517459	0.482541	0.564034	0.435966	0.26942	0.239542	0.205005	0.0685986	0.217434	0.30899	0.181004	0.191872	0.190928	0.127206	0.170602	10661	18522.2	0.656994	0.76758	1.89535	1.196	1.10956	1.1394	1.22182	1.6856	2.57372	4964.24	14226.2	460.785	24466.1	0.210054	0.047122	0.783817	0.655762	0.55527	0.335102	0.122662
250	94438.5	5.57458	94270.4	5.56865	94743.3	5.58638	92209.9	5.58475	0.464897	0.535103	0.519857	0.480143	0.513652	0.486348	0.342162	0.189169	0.260391	0.077553	0.130725	0.281023	0.19081	0.191925	0.19548	0.140761	0.242443	12449.6	18638.9	0.637573	0.778661	1.55931	1.22113	1.12202	1.14753	1.33254	1.49861	3.11034	5583.33	13944	472.454	18324.9	0.148162	0.0551697	0.772187	0.685085	0.528683	0.362219	0.375094
251	91361.3	5.12139	91149.4	5.10997	91745.6	5.1434	88312.4	5.0882	0.423815	0.576185	0.438405	0.561595	0.562624	0.437376	0.30406	0.19456	0.210254	0.0967016	0.194424	0.302451	0.158764	0.18089	0.188158	0.169736	0.918414	10898.2	16595.1	0.618243	0.7542	1.61712	1.23167	1.04443	1.05377	1.25243	1.5014	2.6483	5283.25	14059.8	473.118	19341.5	0.155027	0.0577084	0.806842	0.702815	0.466644	0.361861	0.177759
252	85331.7	4.99471	85201.6	4.98721	85566.4	5.00995	82811.6	4.9619	0.455009	0.544991	0.434854	0.565146	0.51897	0.48103	0.326238	0.188546	0.225606	0.0729104	0.186699	0.27456	0.269588	0.156735	0.171677	0.12744	0.861223	13496.4	16575	0.594893	0.711708	1.65738	1.10984	1.0773	1.13744	1.276	1.74188	2.24355	5013.02	12629.4	446.886	17349.5	0.189118	0.051276	0.745137	0.672099	0.481926	0.282478	0.149693
253	90556	5.05703	90416.5	5.04714	90808.5	5.07674	88235.8	5.04009	0.455342	0.544658	0.425422	0.574578	0.53298	0.46702	0.320719	0.195771	0.250451	0.0913073	0.141751	0.246705	0.235431	0.187236	0.19625	0.134378	0.731676	11240.6	17079.6	0.5563	0.76151	1.79488	1.20789	1.17364	1.09972	1.27512	1.69326	3.06727	5392.82	13824.9	456.616	19620.8	0.144186	0.0489668	0.779194	0.583563	0.506318	0.218871	0.180495
254	89008.1	4.57815	89010.8	4.57397	89003.4	4.58648	88581.1	4.60272	0.41432	0.58568	0.470739	0.529261	0.463167	0.536833	0.356104	0.186199	0.218973	0.126075	0.112648	0.301625	0.181776	0.181195	0.142561	0.192843	0.466956	12371.2	16324.8	0.593236	0.795501	1.52563	1.2503	1.22189	1.02896	1.25964	1.4519	2.41769	5035.78	13276.6	487.1	18323.5	0.259345	0.0796197	0.789742	0.595594	0.543841	0.330448	0.250679
255	82060.8	5.48294	82023.2	5.46957	82131.4	5.50925	81304.6	5.47062	0.471033	0.528967	0.456317	0.543683	0.510979	0.489021	0.286921	0.206103	0.270653	0.1116	0.124723	0.301105	0.1895	0.130411	0.203309	0.175674	0.512749	12025.3	16499	0.653	0.749902	1.9932	1.31452	1.1089	1.12784	1.26871	1.72928	3.16008	5039.49	12412.1	480.545	18338.1	0.205256	0.0477411	0.790249	0.641574	0.552097	0.417096	0.153965
256	84044	5.58266	83849.6	5.57026	84394.9	5.60724	81748.5	5.52814	0.447687	0.552313	0.495236	0.504764	0.456157	0.543843	0.288096	0.213591	0.242852	0.107692	0.147769	0.295241	0.240163	0.189357	0.147576	0.127664	0.608149	12968	18843.1	0.616676	0.817674	1.92229	1.18834	1.34776	1.13628	1.27289	1.77153	2.85068	4757.68	13170	485.55	19813.4	0.20625	0.0448225	0.789759	0.674835	0.528852	0.457179	0.176474
257	88589.1	5.2498	88459	5.23634	88825.1	5.27629	86752.2	5.2236	0.428702	0.571298	0.466697	0.533303	0.506617	0.493383	0.293598	0.228333	0.238774	0.0828225	0.156473	0.292436	0.181073	0.192329	0.175051	0.159111	0.279814	12130.9	15927.9	0.639258	0.780397	1.978	1.2984	1.18623	1.09443	1.31108	1.70768	2.55529	5209.02	13012.5	497.437	21337.4	0.181814	0.0532081	0.809286	0.6098	0.499501	0.43784	0.169083
258	95390.3	5.59602	95125.6	5.58316	95863.2	5.62153	92314.6	5.54186	0.442133	0.557867	0.459455	0.540545	0.493201	0.506799	0.28098	0.211125	0.255868	0.0851327	0.166895	0.284376	0.195085	0.20875	0.204597	0.107192	0.29645	12842.4	18061	0.60552	0.821814	1.95507	1.19854	0.990828	1.07629	1.21766	1.72687	2.42948	5235.69	15661.2	479.581	20501.6	0.203001	0.0446886	0.802718	0.691996	0.476488	0.415244	0.223116
259	88951.1	5.1599	88602.8	5.14455	89584.1	5.18955	84509.6	5.07636	0.426989	0.573011	0.438831	0.561169	0.525524	0.474476	0.286602	0.167898	0.239259	0.0727655	0.233475	0.276324	0.215438	0.178724	0.162137	0.167377	0.523574	11102.3	19203.7	0.656988	0.752267	1.74732	1.19559	1.29068	1.04177	1.31577	1.67667	3.0621	5645.05	14284.7	541.577	18746.2	0.203558	0.0538349	0.796833	0.649734	0.541615	0.377502	0.266774
260	89115.7	5.40169	89013.2	5.38388	89299.6	5.43536	86823.1	5.28221	0.436604	0.563396	0.51946	0.48054	0.514007	0.485993	0.273003	0.191469	0.261917	0.118086	0.155526	0.368668	0.180117	0.161256	0.141938	0.148021	0.360785	10346.8	17963.4	0.542156	0.737593	1.90673	1.31735	1.14137	1.02199	1.24631	1.80316	2.31133	4875.18	14562.2	470.941	20614.9	0.174807	0.0414136	0.760322	0.655636	0.468753	0.33247	0.238402
261	89804.7	6.05578	89575.5	6.04251	90220.8	6.07984	86811.1	6.02729	0.445941	0.554059	0.540434	0.459566	0.45946	0.54054	0.342437	0.226849	0.213637	0.0830754	0.134001	0.310673	0.245907	0.143162	0.140423	0.159834	0.0568109	10352	19808.6	0.589033	0.791995	1.3567	1.35787	1.20329	1.07739	1.26047	1.66544	1.93155	5266.6	13955	483.558	18512.6	0.176559	0.0367622	0.834912	0.683659	0.548955	0.27379	0.205959
262	88452.2	5.2987	88283.7	5.28939	88757.2	5.3165	84930.5	5.31863	0.409313	0.590687	0.518985	0.481015	0.439647	0.560353	0.325045	0.198385	0.248361	0.0889509	0.139258	0.335522	0.141655	0.165738	0.192852	0.164233	0.282283	10903.4	18984	0.698769	0.640139	1.50795	1.25413	1.01319	1.07804	1.25708	1.70942	2.48718	4886.79	13556.4	504.425	21143.1	0.156793	0.0405037	0.738625	0.687062	0.48141	0.350449	0.196674
263	83576.6	5.25274	83384	5.23882	83923.8	5.27952	80895.3	5.20262	0.450749	0.549251	0.485443	0.514557	0.583596	0.416404	0.299727	0.185414	0.228217	0.110276	0.176366	0.282862	0.177695	0.215104	0.173293	0.151046	0.627447	11254.4	16738.6	0.572802	0.800412	1.70094	1.24835	1.09659	1.21567	1.30236	1.68802	2.61108	4724.15	14250.9	514.357	18053.8	0.234529	0.0506571	0.844948	0.629187	0.421313	0.372136	0.173173
264	101243	4.90726	100863	4.89282	101933	4.935	97343.1	4.86747	0.469455	0.530545	0.553904	0.446096	0.566855	0.433145	0.295296	0.195619	0.278671	0.0595924	0.170822	0.245686	0.203568	0.226838	0.176568	0.14734	0.757869	11593.8	18822.6	0.722876	0.793852	1.65409	1.269	1.13295	1.00222	1.23071	1.93615	1.99696	5598.37	13999.5	489.073	22964.4	0.153179	0.0648305	0.817746	0.581176	0.41424	0.295743	0.163486
265	93386	5.54085	93136.4	5.52595	93838.4	5.56914	90144.2	5.45748	0.458827	0.541173	0.499062	0.500938	0.549765	0.450235	0.284018	0.211276	0.260941	0.0809545	0.162811	0.369825	0.167208	0.196571	0.117695	0.148702	0.96674	10398.7	18644.3	0.629161	0.774737	1.685	1.22817	1.13332	1.20438	1.26439	1.6686	2.11204	5538.16	13808.8	525.964	21597.6	0.172175	0.0451775	0.75553	0.667459	0.542101	0.374432	0.242969
266	85549.2	5.63076	85219.8	5.61844	86144	5.6549	81240.3	5.58406	0.455427	0.544573	0.464596	0.535404	0.605141	0.394859	0.280715	0.219167	0.269156	0.0793163	0.151645	0.316627	0.163762	0.207528	0.190086	0.121998	0.0654276	12650.5	22418.7	0.620046	0.769545	1.81517	1.21469	1.03452	1.14605	1.27714	1.79902	2.45763	4837.45	12792.9	488.219	17891.3	0.195727	0.0417383	0.778299	0.606049	0.528736	0.437363	0.25967
267	95102.6	5.35116	94884.4	5.33044	95494.1	5.39053	91506.6	5.22352	0.42141	0.57859	0.417029	0.582971	0.512355	0.487645	0.27883	0.17524	0.259888	0.0944553	0.191587	0.325796	0.186447	0.199445	0.166898	0.121414	0.628371	11801.8	17229.8	0.618395	0.744185	2.03708	1.32023	1.2476	1.11408	1.32002	1.57817	1.71099	5363.54	13527.2	522.915	19335.5	0.163226	0.04713	0.76545	0.66716	0.462539	0.407166	0.233844
268	83027.9	5.42968	82744.8	5.42158	83541.4	5.44479	79289.4	5.42038	0.445278	0.554722	0.41965	0.58035	0.564722	0.435278	0.348107	0.169704	0.22876	0.109283	0.144146	0.284325	0.19945	0.199471	0.17607	0.140684	0.754576	10019	18417.9	0.658301	0.752133	1.31082	1.20859	1.12852	1.13302	1.27389	1.52636	2.17524	4758.38	11636.3	456.411	19104	0.158999	0.0427025	0.767586	0.641438	0.498331	0.280032	0.25062
269	96849.5	4.84555	96667.5	4.82944	97179.3	4.87544	94604	4.77302	0.450547	0.549453	0.488515	0.511485	0.53955	0.46045	0.29409	0.184998	0.266107	0.0933067	0.161498	0.312688	0.211719	0.198615	0.111795	0.165183	0.577986	10149.4	17349.3	0.579781	0.826329	1.61942	1.36283	1.09673	1.05686	1.28074	1.64192	1.66787	5161.65	13599.4	531.515	21281.7	0.187138	0.0688828	0.781667	0.646405	0.53415	0.294302	0.162009
270	89252.9	5.43898	88863.2	5.41899	89959.6	5.47682	84562.9	5.35404	0.462396	0.537604	0.448314	0.551686	0.560784	0.439216	0.314336	0.209495	0.206227	0.103433	0.166509	0.305623	0.180542	0.214334	0.193079	0.106422	0.0215606	12000.1	19188.9	0.730629	0.736948	1.80007	1.32773	1.12774	1.16701	1.27884	1.78771	2.7734	5493.57	12616.9	433.21	22085.8	0.193556	0.0484385	0.779891	0.607329	0.549464	0.337146	0.284269
271	86245.6	5.1085	86166.7	5.10131	86392.7	5.12331	85102.4	5.11036	0.44223	0.55777	0.50779	0.49221	0.563982	0.436018	0.276293	0.217698	0.274954	0.0801916	0.150864	0.298089	0.1591	0.161825	0.173004	0.207981	0.984509	11349.4	16347.2	0.615986	0.792311	1.70289	1.18993	1.24001	1.09351	1.24651	1.81118	2.71532	5770.75	11998.3	517.468	19114.4	0.202534	0.0554535	0.806277	0.675841	0.488759	0.351985	0.157463
272	79666.1	5.2833	79317.5	5.26292	80297.5	5.32226	76317.8	5.173	0.419271	0.580729	0.561129	0.438871	0.575342	0.424658	0.213028	0.232989	0.236089	0.116259	0.201635	0.278625	0.192395	0.206148	0.18841	0.134422	0.474322	11996	18062.2	0.656756	0.827749	1.69071	1.1877	1.13168	1.18423	1.30429	1.87263	2.30404	4844.5	11648	441.585	19821.8	0.173091	0.0360144	0.798107	0.675059	0.428891	0.336728	0.182783
273	89490.7	5.20206	89250.7	5.18117	89925.8	5.24023	85897.3	5.08215	0.482653	0.517347	0.484449	0.515551	0.501406	0.498594	0.201291	0.267896	0.302911	0.078016	0.149886	0.316101	0.183212	0.222028	0.163829	0.114829	0.474543	10975	18052.8	0.661168	0.732816	1.42394	1.34495	1.14619	1.06301	1.24487	1.95144	2.44873	5194.19	13276.7	509.87	19526.3	0.212691	0.0606956	0.815407	0.648793	0.483062	0.295112	0.248616
274	92826.9	5.12972	92672.1	5.11872	93107.8	5.15067	90321.9	5.10892	0.433211	0.566789	0.501583	0.498417	0.497311	0.502689	0.322362	0.227534	0.23339	0.103728	0.112987	0.355045	0.14904	0.21814	0.129367	0.148407	0.551272	10792.1	17992.4	0.592653	0.746394	1.63227	1.29121	1.13259	1.11921	1.30085	1.77005	2.16349	5451.07	12980.7	460.179	19424.1	0.162122	0.0549717	0.776384	0.604655	0.487251	0.4089	0.142653
275	95424.1	5.35569	95329.9	5.35404	95598.9	5.36051	93782	5.40853	0.462576	0.537424	0.488687	0.511313	0.558791	0.441209	0.325093	0.249153	0.2387	0.0789535	0.1081	0.331859	0.159939	0.161657	0.173932	0.172613	0.503421	10856.5	17489.3	0.583606	0.733113	1.89185	1.12194	1.12994	1.21038	1.26391	1.78967	2.78913	5835.32	13574.9	450.01	21931	0.151263	0.0598134	0.739679	0.704923	0.524893	0.458115	0.260284
276	92667	5.14213	92372.8	5.12316	93200.7	5.17723	89511	5.05315	0.420096	0.579904	0.526569	0.473431	0.530605	0.469395	0.300964	0.156382	0.247558	0.103469	0.191627	0.321381	0.162295	0.172492	0.180809	0.163023	0.610295	11834.6	19044.6	0.610443	0.822181	1.53155	1.32597	1.16029	1.10653	1.24339	1.84142	1.91907	5500.96	13227.1	513.125	21756.1	0.200953	0.0533675	0.821847	0.648787	0.456246	0.275984	0.269718
277	85051.9	5.3965	84753.1	5.37558	85594.1	5.43509	81527.7	5.30888	0.480369	0.519631	0.495197	0.504803	0.543932	0.456068	0.261934	0.226283	0.230835	0.116112	0.164836	0.310303	0.154239	0.22193	0.178425	0.135103	0.324205	10224.3	17544.2	0.625981	0.792298	1.66808	1.45171	0.929545	1.18801	1.26405	1.71238	2.18837	5292.58	11707.8	509.982	19517.6	0.197014	0.05087	0.784095	0.722009	0.501022	0.355801	0.147874
278	90309.2	4.97228	89878.9	4.9505	91090.4	5.01356	86448.9	4.88338	0.405207	0.594793	0.431785	0.568215	0.506984	0.493016	0.290142	0.168808	0.287365	0.0709114	0.182775	0.301378	0.168678	0.223189	0.168125	0.138631	0.76569	10580.8	17755.4	0.703473	0.831107	1.87473	1.35637	1.06906	1.07864	1.2986	1.75415	1.63869	5874.53	11401.7	536.344	20649.2	0.233404	0.0587732	0.832113	0.615449	0.551751	0.366267	0.130605
279	95058.9	5.89904	94868	5.88754	95402.6	5.9216	92547.1	5.90122	0.44744	0.55256	0.485507	0.514493	0.501687	0.498313	0.317265	0.215494	0.23055	0.100196	0.136495	0.26806	0.21579	0.143557	0.23031	0.142283	0.461906	11846.8	17795.9	0.656067	0.792175	1.74154	1.30219	1.16295	1.04901	1.30633	1.70628	2.14044	5663.37	15110.1	503.401	21540.9	0.234888	0.0363278	0.837329	0.661126	0.510925	0.392549	0.144272
280	90047.1	4.89916	89896.2	4.88843	90321.1	4.92052	87899.2	4.89799	0.397239	0.602761	0.460285	0.539715	0.519073	0.480927	0.254405	0.275725	0.240914	0.0940344	0.134922	0.264767	0.16994	0.212539	0.192415	0.160339	0.122055	11715.6	16143.6	0.700583	0.746376	1.83893	1.27603	1.23772	1.0647	1.29239	1.7155	2.11823	5515.69	12226	516.786	18865	0.197277	0.0575948	0.782997	0.681856	0.460438	0.384304	0.170895
281	95683.9	4.9498	95483.3	4.94226	96046.7	4.96521	93321	4.9296	0.483266	0.516734	0.453223	0.546777	0.549986	0.450014	0.324529	0.202138	0.252814	0.0777161	0.142803	0.280984	0.257905	0.162481	0.146011	0.15262	0.114565	12677.3	19042.4	0.694411	0.794861	1.67301	1.14465	1.15843	1.07939	1.27918	1.80861	2.04443	5347.21	14374.6	517.45	19684.1	0.213628	0.0620642	0.757109	0.558256	0.49564	0.379043	0.181942
282	86414.9	5.1584	86193.7	5.1393	86816.5	5.19467	83001.8	5.07414	0.442319	0.557681	0.486383	0.513617	0.567722	0.432278	0.269907	0.19421	0.289522	0.0678206	0.17854	0.287379	0.204746	0.209749	0.159955	0.138171	0.0475143	10579.3	16983	0.665274	0.71297	1.93731	1.35422	1.19052	1.02253	1.25839	1.52027	2.66487	5487.61	12136.1	500.125	20107.4	0.236666	0.0526245	0.772358	0.653119	0.482493	0.386009	0.19775
283	82296.9	5.30464	82119.7	5.28789	82615.7	5.3362	79624.6	5.22586	0.439183	0.560817	0.508575	0.491425	0.526963	0.473037	0.258122	0.203929	0.288259	0.0755529	0.174137	0.30097	0.183266	0.198794	0.204257	0.112712	0.0534314	11018	16298.2	0.535044	0.803835	1.80431	1.34467	1.11062	1.05042	1.25516	1.7889	2.30336	4689.08	13126.8	468.991	16536	0.215191	0.0471203	0.790521	0.654657	0.484901	0.374196	0.193164
284	86301.7	5.25644	86120.6	5.24434	86628	5.28072	83692.4	5.21072	0.454751	0.545249	0.47202	0.52798	0.494813	0.505187	0.287493	0.188454	0.284264	0.0750889	0.1647	0.283732	0.213435	0.188521	0.164226	0.150087	0.264101	12297.7	18865	0.578116	0.784355	2.09612	1.20448	1.24505	1.14407	1.26209	1.80751	2.18495	4606.01	12711.2	492.916	19363.3	0.15853	0.0518481	0.783185	0.60366	0.528036	0.379612	0.184731
285	91379.1	5.60969	91300.3	5.6032	91520.6	5.62331	89943.8	5.64511	0.474891	0.525109	0.453137	0.546863	0.594045	0.405955	0.351274	0.186036	0.233964	0.100734	0.127992	0.280237	0.153142	0.1794	0.219501	0.167719	0.278744	13233.1	17413.6	0.601424	0.775294	1.85367	1.25135	1.10929	1.03098	1.24754	1.71077	2.52516	5223.19	13865.6	471.296	18536	0.175309	0.0486421	0.79704	0.678889	0.539428	0.328354	0.192884
286	88197.1	5.54624	87767.9	5.52811	88973.8	5.58085	83213.2	5.43009	0.429158	0.570842	0.467964	0.532036	0.475264	0.524736	0.252753	0.242151	0.242659	0.0765038	0.185933	0.324595	0.211757	0.237053	0.135697	0.0908989	0.304767	11943.3	20019.9	0.660211	0.77523	1.636	1.16517	1.17385	1.14978	1.2299	1.65504	2.47698	5295.97	12517.5	503.315	21705.7	0.19576	0.0420395	0.816631	0.598515	0.546482	0.369699	0.210253
287	98420.2	4.69642	98244.5	4.68088	98738	4.7258	96424.5	4.6257	0.427005	0.572995	0.450529	0.549471	0.572	0.428	0.239175	0.222562	0.246701	0.139059	0.152503	0.291904	0.185762	0.223503	0.15935	0.13948	0.952401	12071.4	17497.2	0.557127	0.852901	1.77123	1.30677	1.1828	1.14024	1.24432	1.54074	2.21831	5501.14	13755.3	485.512	21206.4	0.182282	0.0678157	0.788263	0.601713	0.489487	0.39367	0.148673
288	87568.8	5.22912	87365.5	5.21747	87937.2	5.25145	85005.8	5.23808	0.45569	0.54431	0.439528	0.560472	0.539636	0.460364	0.309762	0.232303	0.241163	0.0880572	0.128715	0.2747	0.165942	0.225897	0.159962	0.173499	0.295088	11394.7	18350.3	0.679056	0.7705	1.74056	1.37759	1.13122	1.12338	1.27682	1.70741	2.4421	4872.09	12829.2	446.625	20136	0.175778	0.054372	0.781354	0.660441	0.513254	0.395064	0.110603
289	93488.2	5.136	93282.4	5.12669	93861.6	5.15341	91041.4	5.11168	0.463881	0.536119	0.432471	0.567529	0.553243	0.446757	0.249142	0.20794	0.300282	0.0858644	0.156771	0.228435	0.164382	0.236689	0.227467	0.143027	0.6054	11783.7	18283	0.492553	0.845531	1.48292	1.29145	1.00695	1.05702	1.24799	1.72944	2.19343	5845.63	12418.1	480.105	19248.3	0.177898	0.0563054	0.780581	0.617422	0.471767	0.340498	0.263934
290	90951.9	4.88664	90702.4	4.866	91405.8	4.92573	87897.2	4.80147	0.442695	0.557305	0.503807	0.496193	0.537027	0.462973	0.2709	0.207525	0.217908	0.107075	0.196592	0.271681	0.185254	0.201739	0.205031	0.136295	0.199042	13652	16669.5	0.710001	0.751293	1.90763	1.36714	1.14111	1.10451	1.28744	1.7637	2.30222	5744.8	11789.4	525.475	21218.3	0.194228	0.062249	0.776146	0.640499	0.53043	0.334717	0.191502
291	99036.7	5.74349	98858.3	5.72727	99356.5	5.77477	95533.8	5.6805	0.459842	0.540158	0.495404	0.504596	0.525416	0.474584	0.299771	0.189746	0.244923	0.109062	0.156498	0.295079	0.204072	0.198843	0.176673	0.125333	0.451682	11916.4	18313.5	0.588074	0.729061	1.90671	1.28268	1.20373	1.05467	1.29659	1.61493	1.66003	5811.76	13965.2	579.918	20888.2	0.187163	0.0397773	0.815403	0.701649	0.523715	0.330785	0.0973138
292	87915.4	5.33289	87804.2	5.32221	88115.9	5.35482	86325	5.3085	0.430459	0.569541	0.406297	0.593703	0.518698	0.481302	0.290544	0.158353	0.303007	0.094829	0.153267	0.264017	0.195408	0.168935	0.193633	0.178007	0.40278	13077.6	18914.2	0.701024	0.798299	1.70613	1.15788	1.10372	1.07308	1.24822	1.73277	2.42254	5244.24	13666.9	573.258	18568	0.253201	0.0361298	0.823951	0.631303	0.512252	0.264846	0.0851453
293	97507.7	5.82812	97157.7	5.79893	98142.1	5.88291	94280.8	5.69763	0.44329	0.55671	0.556135	0.443865	0.524545	0.475455	0.278902	0.19724	0.2735	0.112524	0.137834	0.344313	0.164875	0.185146	0.171022	0.134645	0.579651	11494.5	21070.6	0.684296	0.837551	1.90168	1.39613	1.19439	1.0685	1.24574	1.81506	2.44564	5919.24	14172.1	493.601	21815.4	0.143454	0.0371329	0.840704	0.642958	0.472198	0.278639	0.24025
294	91628.8	5.24868	91413.2	5.2423	92017.8	5.2626	87582.2	5.26703	0.407673	0.592327	0.406185	0.593815	0.483347	0.516653	0.313617	0.206301	0.20891	0.113069	0.158104	0.230896	0.239841	0.192608	0.175856	0.160799	0.999052	10218.6	18676.2	0.5841	0.709942	1.84161	1.13025	1.21944	1.06486	1.25372	1.75112	1.71842	5271.07	12940.3	477.437	20594.1	0.198466	0.0506154	0.825636	0.643067	0.52343	0.369925	0.168456
295	89586.6	5.31517	89594.5	5.2977	89572.2	5.34815	89133.8	5.23367	0.476416	0.523584	0.470516	0.529484	0.489981	0.510019	0.273698	0.198065	0.308449	0.11838	0.101407	0.369299	0.199772	0.16686	0.126488	0.137581	0.719225	12734.4	16699.3	0.668682	0.840421	1.72915	1.28424	1.13481	1.03174	1.25836	1.6093	2.53332	5027.28	12771.4	506.886	19020.5	0.218151	0.0636752	0.811537	0.633936	0.531914	0.391839	0.203925
296	85581.3	5.33452	85300.3	5.32462	86088.8	5.3539	82514.5	5.30783	0.43317	0.56683	0.522232	0.477768	0.506463	0.493537	0.257084	0.284028	0.264908	0.0778957	0.116085	0.342999	0.16728	0.21316	0.1417	0.134861	0.575311	9549.65	19246.8	0.609542	0.825578	1.6638	1.22291	1.24243	1.17942	1.23838	1.60739	2.30945	5017.06	13695.4	489.128	19335	0.278423	0.0425816	0.789846	0.606172	0.513799	0.372019	0.125902
297	88838.8	5.45158	88747.1	5.43167	89003.2	5.48918	87421.8	5.34858	0.449172	0.550828	0.4693	0.5307	0.539235	0.460765	0.274724	0.185166	0.318502	0.08774	0.133868	0.310109	0.232886	0.206517	0.152742	0.0977454	0.75787	13568.1	16997	0.582836	0.828844	1.81389	1.29674	1.27615	1.18548	1.28847	2.01771	2.55988	5090.23	13499.4	494.134	20638.4	0.186021	0.0431597	0.798611	0.654521	0.493325	0.327055	0.201174
298	97122.1	5.41483	97006.2	5.40516	97332	5.43406	95607.9	5.40162	0.470586	0.529414	0.472697	0.527303	0.572432	0.427568	0.278889	0.255495	0.277513	0.0834327	0.10467	0.318863	0.174782	0.181064	0.170181	0.15511	0.98441	12835.9	19706.5	0.616494	0.831948	1.93017	1.29816	1.15182	1.1393	1.2427	1.77059	2.83475	5770.79	15183.7	508.38	20635.7	0.20183	0.0448178	0.747964	0.655342	0.532214	0.377874	0.138192
299	85656.9	5.29267	85455.8	5.27905	86021.2	5.31957	83441.6	5.23416	0.419669	0.580331	0.395711	0.604289	0.509231	0.490769	0.310238	0.174118	0.297729	0.0661211	0.151794	0.307065	0.194847	0.203381	0.162683	0.132024	0.589381	11923.1	17422.3	0.644458	0.823672	1.91648	1.20192	1.08826	1.09767	1.27993	1.63076	2.43942	5302.13	11970.2	488.483	16754.5	0.177252	0.0441954	0.773535	0.673572	0.514737	0.285833	0.211248
300	89533	5.66724	89427.3	5.66233	89724.5	5.67809	87610.9	5.66601	0.428812	0.571188	0.478405	0.521595	0.478859	0.521141	0.320298	0.237261	0.249851	0.0666501	0.12594	0.280606	0.246329	0.201092	0.156201	0.115772	0.486364	12827	16351.3	0.573088	0.747481	1.7703	1.09128	1.26783	1.15472	1.28232	1.82979	2.441	5793.12	12852.3	469.908	20599.2	0.209915	0.0339737	0.756163	0.681146	0.525597	0.307993	0.287141
301	97642.8	4.84115	97379.1	4.81935	98120.5	4.88147	94189.9	4.71751	0.456516	0.543484	0.509013	0.490987	0.519403	0.480597	0.276635	0.183402	0.249024	0.118582	0.172356	0.370789	0.158184	0.170734	0.174876	0.125417	0.283189	11192.2	18450.3	0.662022	0.763699	1.629	1.36251	1.1404	1.20809	1.28338	1.59195	2.53439	5485.66	15097.7	519.268	19733.9	0.202618	0.0736351	0.806478	0.631613	0.460707	0.315043	0.27309
302	86809.2	5.74524	86601.1	5.72569	87186	5.78138	83089.2	5.67962	0.460426	0.539574	0.413335	0.586665	0.517395	0.482605	0.270252	0.222509	0.231468	0.0991513	0.17662	0.264055	0.205299	0.220488	0.142247	0.16791	0.191091	13473.5	21216.4	0.617149	0.71192	1.5411	1.3673	1.25593	1.10336	1.21973	1.57874	2.0466	4989.35	12622.2	447.037	18921.8	0.204048	0.0349131	0.82269	0.673372	0.470683	0.296738	0.152146
303	82800.4	5.90343	82658.8	5.88127	83057	5.94397	80723.7	5.79332	0.452867	0.547133	0.492167	0.507833	0.561601	0.438399	0.273934	0.200372	0.244439	0.089002	0.192252	0.358667	0.163116	0.143571	0.197579	0.137066	0.360992	12364.5	16218.8	0.652908	0.774278	1.45194	1.35906	1.25072	1.16727	1.27661	1.59531	2.68987	5039.86	13438.4	510.926	19526.3	0.21663	0.0321883	0.803222	0.678575	0.499903	0.411495	0.195135
304	98712.9	5.30528	98431.4	5.28875	99220.9	5.33673	96144.5	5.22611	0.446339	0.553661	0.48704	0.51296	0.528338	0.471662	0.308717	0.168177	0.210287	0.122767	0.190053	0.300386	0.217177	0.208246	0.131382	0.142809	0.275851	11584.7	16886.9	0.623579	0.865763	1.75468	1.2428	1.2697	1.07235	1.29767	1.78911	1.62937	5512.44	14681	452.282	21592.5	0.186672	0.0553951	0.790876	0.685604	0.490792	0.423084	0.181854
305	94972.7	4.93189	94721.7	4.9178	95425.2	4.95867	91266.8	4.89229	0.438736	0.561264	0.469053	0.530947	0.535073	0.464927	0.327505	0.218345	0.217451	0.108465	0.128235	0.276181	0.214471	0.20431	0.209801	0.0952379	0.755709	11095.7	16275.8	0.722104	0.722422	1.62825	1.28308	1.06071	1.0278	1.32657	1.81887	2.30564	5203.95	14232.6	496.236	19479.8	0.186552	0.064074	0.794255	0.598332	0.47331	0.278863	0.244762
306	87142.6	5.8238	86981	5.80715	87433.5	5.85568	84994.8	5.76059	0.452193	0.547807	0.519247	0.480753	0.499375	0.500625	0.320487	0.210174	0.236161	0.117626	0.115552	0.350221	0.194814	0.172336	0.156438	0.126191	0.390993	10472.1	17749.1	0.60298	0.813331	1.82054	1.29678	1.09426	1.08067	1.33924	1.43707	2.607	4983.25	13848.7	500.626	18792.6	0.217529	0.0424518	0.851531	0.659593	0.436971	0.390461	0.161804
307	92662.5	5.02315	92420.2	5.01519	93097.5	5.03918	89190.3	5.01817	0.405654	0.594346	0.480825	0.519175	0.555192	0.444808	0.342841	0.207406	0.241452	0.0624289	0.145872	0.272952	0.242155	0.193201	0.164337	0.127354	0.220746	11774.4	18714.2	0.624312	0.763863	1.72575	1.20734	1.11887	1.10409	1.24201	1.60972	2.13069	4812.01	14747.1	463.088	19262.6	0.195515	0.0503316	0.761506	0.643649	0.510053	0.27741	0.179465
308	89972.6	5.62305	89843.4	5.61221	90206.2	5.64417	87710.6	5.59709	0.462289	0.537711	0.45991	0.54009	0.533182	0.466818	0.268943	0.225362	0.25652	0.119162	0.130013	0.26254	0.206358	0.213201	0.175224	0.142678	0.880493	11225.6	17957.8	0.514854	0.78057	1.79262	1.25495	1.22036	0.986864	1.26188	1.61479	2.79285	5485.86	13285.4	505.354	20472	0.174864	0.0374391	0.777834	0.59839	0.483983	0.374348	0.226951
309	94125.6	5.12102	93777.4	5.10185	94757.1	5.15827	91155.2	5.03614	0.456564	0.543436	0.449225	0.550775	0.572724	0.427276	0.283377	0.173454	0.247988	0.0894446	0.205736	0.298961	0.175446	0.152324	0.216635	0.156633	0.295598	10694.4	16840.7	0.693877	0.853867	1.93139	1.23423	1.18898	1.1227	1.21186	1.65635	2.4051	5498.17	14079.4	473.845	20572.5	0.154683	0.0614161	0.83249	0.625429	0.5009	0.312644	0.198381
310	84475.3	5.19469	84341.1	5.17961	84717.9	5.22435	82184.4	5.13096	0.401792	0.598208	0.46904	0.53096	0.558229	0.441771	0.235363	0.229091	0.286277	0.0966286	0.15264	0.261947	0.207811	0.214345	0.180777	0.13512	0.407861	11308.9	15817.7	0.715765	0.698972	1.8492	1.2065	1.15577	1.1069	1.28992	1.77575	3.33024	4977.74	13072	522.56	19062.8	0.159991	0.0479277	0.785375	0.643599	0.540109	0.364554	0.262899
311	94105.4	5.81736	93829.7	5.79929	94605	5.85166	90610.1	5.76252	0.438873	0.561127	0.500288	0.499712	0.453036	0.546964	0.356904	0.196207	0.227201	0.0639066	0.155781	0.331931	0.203165	0.181604	0.140273	0.143026	0.54284	10313.9	17423.1	0.686408	0.753722	1.77481	1.34505	1.03292	1.08576	1.29303	1.43266	1.87134	5935.85	13032.7	468.38	18195.9	0.164871	0.0404495	0.818821	0.620481	0.462646	0.371407	0.226065
312	92531.5	4.90839	92372.4	4.89831	92820.1	4.92834	90234.8	4.90149	0.459367	0.540633	0.496483	0.503517	0.546684	0.453316	0.294637	0.220505	0.220074	0.100228	0.164556	0.281642	0.15424	0.23537	0.161862	0.166886	0.028722	13856.4	17898.3	0.640645	0.753041	1.78075	1.25003	1.05506	1.11427	1.24388	1.77706	2.54047	5920.56	14006.8	453.181	18847.4	0.266319	0.0574535	0.775581	0.602067	0.574411	0.319739	0.144508
313	86908.9	5.39319	86693.8	5.37871	87298.6	5.42078	83961.6	5.33549	0.449583	0.550417	0.546623	0.453377	0.508625	0.491375	0.304898	0.203949	0.237824	0.0863523	0.166976	0.328551	0.189642	0.175061	0.149752	0.156995	0.191018	10453.1	17146.2	0.668089	0.754339	1.66447	1.26204	1.1478	1.15255	1.26193	1.65025	2.41595	5199.44	13686.2	522.846	20683.1	0.220594	0.0449315	0.77219	0.669984	0.492746	0.353468	0.206662
314	89032.6	5.31245	88855.6	5.30603	89350.3	5.32641	86414.7	5.33511	0.474307	0.525693	0.529917	0.470083	0.464278	0.535722	0.295334	0.1973	0.275363	0.100944	0.131059	0.237063	0.207809	0.183615	0.197193	0.17432	0.600882	11387.1	18765.6	0.66676	0.754948	1.92908	1.19355	1.12874	1.05242	1.26506	1.82402	1.92127	4639.36	13228.3	526.824	19091	0.187617	0.0537974	0.773715	0.712653	0.508779	0.314606	0.197293
315	93750.7	5.15793	93607.1	5.14301	94010.9	5.18622	91921.7	5.09682	0.475435	0.524565	0.46543	0.53457	0.485773	0.514227	0.257075	0.257109	0.210335	0.116839	0.158642	0.318923	0.138015	0.209268	0.171095	0.1627	0.756189	13649.4	17763.9	0.575214	0.821668	1.86557	1.34065	1.18739	1.05917	1.31364	1.63517	2.49637	5335.71	13735.4	450.408	22803.9	0.20793	0.0594031	0.770883	0.700722	0.467345	0.319779	0.262641
316	94489	5.33914	94428.6	5.32767	94599.1	5.36106	93420.9	5.31031	0.463743	0.536257	0.484458	0.515542	0.540859	0.459141	0.326173	0.163677	0.285858	0.114083	0.110209	0.313136	0.195228	0.155971	0.162174	0.173491	0.47568	12592	19085.2	0.607476	0.798573	1.6713	1.29287	1.19523	1.06627	1.24695	1.59214	2.31404	5265.79	13050.8	502.463	21084.7	0.183065	0.0574804	0.791211	0.593095	0.556843	0.3213	0.276264
317	96502.1	4.87523	96280.7	4.86418	96902.5	4.89782	93650.2	4.8293	0.410218	0.589782	0.436806	0.563194	0.476676	0.523324	0.29505	0.214617	0.232642	0.11804	0.13965	0.31443	0.18471	0.16596	0.188083	0.146816	0.392372	10281.3	17787	0.658667	0.770197	2.06822	1.15705	1.06705	1.10929	1.24425	1.82397	2.56294	5446.94	15134.8	493.369	21811.9	0.207255	0.0668858	0.797556	0.709026	0.461717	0.298341	0.281954
318	93010.8	5.51925	92758.7	5.50963	93464	5.53875	89709.1	5.49373	0.472482	0.527518	0.489974	0.510026	0.499088	0.500912	0.306394	0.21559	0.225363	0.087318	0.165335	0.277718	0.214083	0.176309	0.19679	0.135099	0.573134	13222.3	19954.3	0.631128	0.780218	1.8219	1.174	1.26251	1.04504	1.28661	1.47463	2.53906	4884.41	14675.4	508.792	21623.1	0.20574	0.0515083	0.809345	0.708407	0.480871	0.315245	0.229995
319	93132.6	5.35829	92964.8	5.34823	93434.9	5.378	90429.3	5.36029	0.484411	0.515589	0.470657	0.529343	0.492688	0.507312	0.294573	0.226756	0.247244	0.100611	0.130817	0.264381	0.177671	0.200894	0.211426	0.145629	0.824737	10784	17407.6	0.581109	0.768824	1.78929	1.28915	1.14859	1.08448	1.29009	1.77083	2.33988	4826.45	14064	482.643	21404.9	0.13839	0.0565107	0.79939	0.689743	0.482662	0.348701	0.147476
320	92514	5.47243	92351.3	5.4633	92806.9	5.49159	90066.3	5.48575	0.449155	0.550845	0.503474	0.496526	0.529503	0.470497	0.3391	0.255688	0.187168	0.119208	0.0988364	0.333139	0.151022	0.21205	0.155488	0.1483	0.00125715	10574.9	16916.5	0.680639	0.734634	1.90903	1.20027	1.13416	1.08016	1.23965	1.60088	2.96748	5183	14805.9	426.153	19904.7	0.186532	0.0578908	0.869128	0.671446	0.50441	0.332641	0.135026
321	89749.8	5.50903	89426	5.49366	90335.6	5.53817	85177.6	5.45298	0.413958	0.586042	0.485654	0.514346	0.504289	0.495711	0.292666	0.189905	0.249261	0.102389	0.165779	0.291795	0.176054	0.213359	0.199735	0.119056	0.463634	11492.3	20759.1	0.594224	0.762196	1.6509	1.28647	1.14083	1.09591	1.25729	1.7061	2.38799	5312.67	13030.5	491.327	20044	0.188785	0.0421539	0.831618	0.642235	0.456836	0.419113	0.185838
322	93265	5.49354	93112.5	5.47502	93539.7	5.52855	91318.2	5.42069	0.446714	0.553286	0.485244	0.514756	0.512912	0.487088	0.266036	0.199168	0.320887	0.0675022	0.146407	0.317006	0.196785	0.149989	0.196737	0.139483	0.64489	11509.3	18570.5	0.688536	0.798445	1.68367	1.30334	1.21858	1.10092	1.25173	1.51731	2.3504	5132.08	14388.9	446.236	20701.5	0.211294	0.0470284	0.825698	0.66592	0.505007	0.340705	0.155003
323	89830.6	5.7726	89749.9	5.76143	89976.8	5.79547	88601.3	5.74261	0.413094	0.586906	0.515478	0.484522	0.510992	0.489008	0.263291	0.203524	0.328265	0.0814431	0.123477	0.293956	0.219392	0.168256	0.149231	0.169165	0.168993	11199.6	18787.8	0.68157	0.796813	1.84274	1.17544	1.19404	1.04434	1.24618	1.77342	2.75422	5265.58	13959.7	487.142	20497.2	0.16469	0.033853	0.816607	0.65872	0.546246	0.395429	0.133347
324	90226.7	5.23042	89965	5.21699	90701.2	5.25549	84326.1	5.20521	0.459651	0.540349	0.468844	0.531156	0.515043	0.484957	0.335057	0.20204	0.206935	0.108507	0.147462	0.32724	0.174306	0.17501	0.215448	0.107996	0.590216	10628.8	21066.3	0.621668	0.64804	1.56554	1.32795	1.17861	1.01182	1.22446	1.70337	2.4364	5167.5	12429.4	462.547	21077.8	0.218345	0.0625142	0.815364	0.715197	0.459965	0.424711	0.112773
325	91950.6	5.82806	91703.8	5.80709	92397.2	5.86719	89057.8	5.71957	0.488883	0.511117	0.478135	0.521865	0.605044	0.394956	0.298938	0.194284	0.259953	0.0987145	0.14811	0.362837	0.168684	0.173634	0.192297	0.102549	0.80158	12243.9	18283.1	0.650926	0.802984	1.6486	1.30639	1.24458	0.986707	1.28645	1.77356	2.41372	5181.03	13148.1	504.404	22735.8	0.17448	0.0499375	0.830405	0.693522	0.511146	0.333545	0.21512
326	104145	5.32852	103931	5.31228	104527	5.35933	101211	5.24154	0.43971	0.56029	0.501978	0.498022	0.520659	0.479341	0.23018	0.266477	0.25091	0.110791	0.141642	0.345918	0.171274	0.184387	0.177954	0.120467	0.749972	11856.8	18279.2	0.622172	0.794902	1.60082	1.21341	1.19982	1.11824	1.28627	1.69956	1.29384	5647.74	15811.3	523.384	21353.7	0.270898	0.049482	0.832061	0.602208	0.487405	0.325882	0.203998
327	83222.2	5.68513	82943.8	5.67426	83726.2	5.70605	79831.5	5.66689	0.521139	0.478861	0.507399	0.492601	0.496014	0.503986	0.327323	0.23341	0.258277	0.0733449	0.107644	0.311363	0.183641	0.212179	0.179365	0.113452	0.885998	10638.7	19846.8	0.606208	0.791683	1.85088	1.3428	1.24956	1.14087	1.2922	1.80903	2.86205	4616.15	12465.2	405.304	20354.5	0.175759	0.0509219	0.757602	0.698604	0.496181	0.367552	0.257025
328	92761.3	5.377	92678.1	5.36389	92912	5.40238	90782.3	5.36202	0.457291	0.542709	0.462907	0.537093	0.54073	0.45927	0.267314	0.245623	0.274629	0.0786448	0.133789	0.304742	0.170517	0.170017	0.160522	0.194202	0.850161	12223.1	19012.7	0.641065	0.66399	1.67279	1.24405	1.19762	1.1215	1.25403	1.79349	2.00989	5308.14	13868.3	514.258	18200.7	0.206409	0.0533432	0.843192	0.580781	0.46856	0.340999	0.25167
329	93081.8	5.55725	92865.6	5.54271	93475.1	5.5859	90675.9	5.51791	0.467463	0.532537	0.502373	0.497627	0.5478	0.4522	0.308406	0.226502	0.247471	0.0959437	0.121677	0.310013	0.202557	0.156501	0.191696	0.139233	0.39985	10442.1	16514.4	0.727498	0.78471	1.92549	1.26742	1.06427	1.11093	1.27183	1.61916	1.96883	5944.9	12009	494.887	20195.4	0.189241	0.0514141	0.81588	0.71737	0.530517	0.293302	0.140263
330	94095.6	5.35847	93933.2	5.33894	94388.4	5.39578	91427.5	5.28432	0.453794	0.546206	0.560671	0.439329	0.521816	0.478184	0.226791	0.251478	0.270381	0.115876	0.135473	0.304494	0.166525	0.212376	0.14608	0.170525	0.101985	11327.7	18700.6	0.73547	0.698621	1.7276	1.27543	1.23623	1.1136	1.28187	1.59796	1.51327	5270.72	12905.4	474.887	20320.6	0.225225	0.0502069	0.839877	0.628594	0.529338	0.263808	0.162
331	91563	5.51267	91425.8	5.50286	91810.2	5.53172	89232.1	5.48367	0.444636	0.555364	0.479062	0.520938	0.496197	0.503803	0.274409	0.253689	0.249917	0.076474	0.145511	0.294452	0.215454	0.198787	0.152324	0.138984	0.0437112	11925.5	17225.6	0.552604	0.775456	1.65422	1.21949	1.13288	1.09766	1.32652	1.74042	2.20267	4998.86	13883.2	512.657	21128.2	0.173108	0.0510763	0.810143	0.689852	0.55927	0.367624	0.173518
332	96368.5	5.03763	96142.3	5.02339	96778.7	5.06439	93013.5	4.99507	0.450127	0.549873	0.545144	0.454856	0.555103	0.444897	0.255187	0.24205	0.237348	0.116867	0.148547	0.254338	0.206247	0.203643	0.206119	0.129653	0.55703	12699.9	19999.1	0.578677	0.76338	1.61504	1.31812	1.14687	1.13078	1.27268	1.69829	2.66476	5716.54	13730.4	507.262	17632.2	0.155586	0.0638871	0.830571	0.56752	0.476393	0.377454	0.20278
333	98283.8	4.95896	98067.5	4.9461	98673.4	4.98387	95706.7	4.91767	0.491445	0.508555	0.478839	0.521161	0.571318	0.428682	0.272138	0.251803	0.241132	0.0847503	0.150176	0.273734	0.234538	0.149792	0.205913	0.136022	0.951913	13553.3	18893.6	0.643264	0.812612	1.84008	1.27767	1.0676	1.19575	1.27502	1.83907	1.74794	5198.34	14364.8	510.443	20139.4	0.220214	0.072091	0.806385	0.613431	0.519496	0.377498	0.150205
334	81544.7	5.086	81373.5	5.0769	81855.2	5.10398	78761	5.06321	0.443782	0.556218	0.393395	0.606605	0.506469	0.493531	0.30142	0.159015	0.316041	0.0862931	0.13723	0.287142	0.233048	0.165898	0.188279	0.125633	0.228417	9050.49	17328.7	0.583219	0.747069	1.83454	1.22284	1.13613	1.2041	1.30497	1.84416	3.19895	4604.7	12653.5	490.698	19301.8	0.155522	0.0559869	0.732923	0.67236	0.558474	0.464555	0.144609
335	87464	5.02557	87135.5	5.01198	88061	5.05299	83787.9	4.98247	0.417033	0.582967	0.510761	0.489239	0.574511	0.425489	0.270156	0.180411	0.291568	0.0941025	0.163763	0.249398	0.194848	0.188707	0.240579	0.126467	0.965103	10336	18304.1	0.660201	0.782049	1.99816	1.20653	1.11448	1.11688	1.2398	2.03841	2.92488	5508.9	12745.5	439.407	20872.6	0.178659	0.0527593	0.816133	0.699885	0.436289	0.326504	0.187769
336	93476.9	5.18003	93257.2	5.16517	93873.2	5.20803	90642.1	5.13048	0.494931	0.505069	0.470664	0.529336	0.540371	0.459629	0.278656	0.23664	0.249563	0.102193	0.132948	0.287838	0.205844	0.202886	0.179719	0.123713	0.394945	11388.1	18134.9	0.62773	0.798141	1.75415	1.36144	1.27531	1.21285	1.2696	1.47538	1.77779	5300.34	13299.4	479.788	22827.3	0.245458	0.0488296	0.738271	0.630332	0.552632	0.279333	0.133951
337	89844.4	4.91254	89641.2	4.90104	90211.7	4.93493	85586.9	4.86421	0.418162	0.581838	0.496515	0.503485	0.556529	0.443471	0.288084	0.188888	0.234137	0.0920157	0.196876	0.300993	0.187568	0.179744	0.168937	0.162757	0.153564	10868.9	18873	0.582468	0.68868	1.76764	1.21632	1.0864	1.22314	1.27768	1.70969	1.97771	5068.14	13623.7	432.727	20966.8	0.196598	0.0508644	0.75049	0.653291	0.495933	0.394968	0.139642
338	92287.8	5.22357	92152.5	5.21996	92532.7	5.23144	90378.4	5.24586	0.416631	0.583369	0.399728	0.600272	0.503297	0.496703	0.344849	0.165284	0.250236	0.105006	0.134624	0.27534	0.188877	0.156436	0.2183	0.161047	0.784416	12271	18073.8	0.569625	0.797193	1.54971	1.1549	1.17269	1.03091	1.28411	1.60164	1.78312	5279.1	12091.8	439.263	20967	0.19705	0.0542825	0.81392	0.587542	0.561739	0.364442	0.200947
339	97661.5	5.6827	97168.9	5.66189	98552.2	5.72242	93154.5	5.60351	0.500581	0.499419	0.422507	0.577493	0.536316	0.463684	0.301619	0.205145	0.239536	0.0918915	0.161808	0.258642	0.249952	0.178322	0.182023	0.131061	0.86081	9755.87	20108.4	0.686411	0.829629	2.00595	1.36449	1.05232	1.07657	1.25645	1.89982	1.53221	6068.86	14159.3	463.116	18849.8	0.20995	0.0449161	0.800609	0.619532	0.49017	0.365559	0.172342
340	87117	5.10583	86952.5	5.09352	87416.5	5.12951	85201.9	5.06602	0.459829	0.540171	0.495771	0.504229	0.467177	0.532823	0.292458	0.169899	0.291228	0.118973	0.127442	0.307156	0.171917	0.171798	0.213388	0.135741	0.295558	12661.1	18775.1	0.575464	0.828386	1.77298	1.28489	1.19392	1.17272	1.22997	1.75355	2.68334	5201.94	11522.4	473.617	18963.8	0.186799	0.0674361	0.827647	0.561446	0.499657	0.404161	0.264043
341	98793.7	5.55784	98535.9	5.55596	99259.9	5.56259	95905.9	5.60364	0.450224	0.549776	0.537733	0.462267	0.509558	0.490442	0.360085	0.214377	0.1937	0.113774	0.118064	0.235432	0.227495	0.199534	0.15514	0.182399	0.117279	10160.6	19112.8	0.65059	0.807515	1.60285	1.21217	1.12566	1.09366	1.27869	1.59148	1.4058	5205.54	13486	475.752	19836.2	0.178049	0.0620597	0.82369	0.620289	0.516133	0.449221	0.255874
342	94077.6	5.54764	93585.6	5.52744	94962.8	5.5868	89398.7	5.451	0.451836	0.548164	0.403274	0.596726	0.551936	0.448064	0.279262	0.243713	0.241682	0.0745643	0.160777	0.328775	0.211968	0.198532	0.165976	0.0947494	0.847859	10211.3	20032.9	0.678331	0.82685	1.9411	1.22857	1.21806	1.05374	1.26004	1.69916	2.24695	4929.48	15135.7	492.848	20170.7	0.150591	0.0471764	0.835741	0.618443	0.484419	0.368157	0.114998
343	97906.1	5.674	97575	5.65085	98501.8	5.71766	94051	5.58704	0.461084	0.538916	0.448763	0.551237	0.510831	0.489169	0.274169	0.238706	0.206861	0.126054	0.15421	0.273405	0.203138	0.209825	0.18634	0.127292	0.191873	11919	19090.1	0.689231	0.797635	1.90154	1.40777	1.25408	1.10621	1.2493	1.78525	1.47906	5387.05	14263.4	497.227	18212.8	0.145759	0.0403808	0.797232	0.616129	0.50061	0.36627	0.165693
344	95498.3	5.40606	95361.6	5.39817	95744.5	5.42175	93353.5	5.38138	0.50733	0.49267	0.479996	0.520004	0.471114	0.528886	0.306363	0.17353	0.250155	0.131478	0.138475	0.301142	0.174431	0.186437	0.209787	0.128203	0.271562	11357.4	16859.9	0.49472	0.814114	1.90612	1.20716	1.11391	1.05477	1.26569	1.64632	1.93572	5056.65	12637.6	515.297	21757	0.163346	0.069865	0.793619	0.678088	0.521769	0.441604	0.226008
345	85511.3	5.21768	85204.2	5.20536	86067.9	5.24134	82899.2	5.17963	0.418891	0.581109	0.469923	0.530077	0.542893	0.457107	0.293666	0.20074	0.278756	0.105744	0.121094	0.264703	0.214926	0.199237	0.195918	0.125216	0.617188	9914.21	17653.6	0.680857	0.864721	1.64827	1.28019	1.24837	1.111	1.32786	1.8067	2.40537	5494.38	12522.7	465.776	18213.2	0.244005	0.0438568	0.774629	0.643842	0.493597	0.323896	0.228963
346	89018.8	5.90942	88929.7	5.90176	89182	5.92459	87349.7	5.90099	0.480277	0.519723	0.471519	0.528481	0.516131	0.483869	0.34779	0.191556	0.261584	0.0715298	0.127541	0.337248	0.197305	0.158457	0.14781	0.159179	0.366447	11726.2	17362.7	0.571973	0.720873	1.49455	1.14956	1.12936	1.10364	1.28637	1.63497	2.57213	5871.75	12082.8	419.457	17280.7	0.186948	0.0488092	0.871405	0.662691	0.502925	0.314	0.240231
347	91869.3	5.08196	91537.2	5.07338	92473.4	5.09942	87880.6	5.05822	0.443706	0.556294	0.522503	0.477497	0.570922	0.429078	0.328754	0.161828	0.241086	0.109936	0.158397	0.266959	0.200816	0.215654	0.171758	0.144812	0.417162	11213.2	19784.1	0.662037	0.763448	1.70682	1.14623	1.14641	1.14213	1.27746	1.72854	2.22058	5894.29	11855.3	486.264	19403.3	0.180354	0.0567123	0.778839	0.595459	0.524885	0.339565	0.242605
348	92487.2	5.0918	92426	5.09167	92598.6	5.0933	91429	5.13404	0.426335	0.573665	0.464674	0.535326	0.576118	0.423882	0.332531	0.24005	0.210933	0.101777	0.114708	0.277829	0.174416	0.15969	0.198733	0.189332	0.351776	11752.7	16855.8	0.511304	0.849988	1.66999	1.18245	1.20242	1.08236	1.27727	1.49162	2.14759	5685.63	13289	517.271	17516.4	0.19126	0.0471135	0.731057	0.6197	0.454383	0.322492	0.236303
349	95446.8	5.41503	94920.9	5.39797	96400.3	5.44637	90322.3	5.34517	0.44528	0.55472	0.452457	0.547543	0.511388	0.488612	0.313058	0.215052	0.204158	0.0644858	0.203247	0.283067	0.1981	0.257775	0.156754	0.104304	0.338025	11424.1	19060	0.631176	0.82865	1.43397	1.32993	1.14688	1.06513	1.22231	1.76342	2.3535	5419.61	14759.3	492.578	21423.8	0.16076	0.053506	0.829537	0.667004	0.490871	0.344641	0.188118
350	83555.2	5.15983	83357.8	5.14289	83916.5	5.19253	80786.2	5.09322	0.450171	0.549829	0.46663	0.53337	0.505167	0.494833	0.321408	0.157515	0.243413	0.109324	0.168341	0.325673	0.189676	0.158864	0.152984	0.172803	0.0479055	10626.9	18119.5	0.614801	0.743694	2.00049	1.30493	1.10058	1.11359	1.33402	1.6945	3.52533	5141.6	12566.2	500.916	20504.1	0.182424	0.0592564	0.818913	0.632454	0.51967	0.379529	0.182883
351	94656.4	5.44246	94288.2	5.42652	95322.3	5.47372	90621.1	5.35929	0.425821	0.574179	0.538446	0.461554	0.575589	0.424411	0.286442	0.236352	0.226788	0.088007	0.162411	0.328276	0.212722	0.20139	0.13073	0.126881	0.540434	9856.17	18632.5	0.642178	0.799227	1.88621	1.17713	1.14733	1.02247	1.32068	1.8375	2.2422	5627.37	14316.5	483.746	19341.1	0.143317	0.0492552	0.822333	0.595403	0.458108	0.400391	0.240305
352	93888.7	5.75568	93723.4	5.74894	94187	5.76925	91021.5	5.74179	0.457842	0.542158	0.499163	0.500837	0.502999	0.497001	0.296153	0.230709	0.265771	0.0857013	0.121665	0.327175	0.174766	0.188423	0.171031	0.138605	0.42521	12742.6	21187.2	0.52004	0.768119	1.59338	1.14169	1.24374	1.07595	1.30635	1.80219	2.2068	5160.97	13748.6	491.151	21797	0.170154	0.0445155	0.81778	0.701637	0.526372	0.326202	0.202547
353	88982.9	5.3902	88707.2	5.37205	89484.5	5.42487	86177.8	5.3355	0.456179	0.543821	0.489218	0.510782	0.512224	0.487776	0.322663	0.186305	0.246914	0.112773	0.131344	0.271965	0.227589	0.204509	0.129107	0.166831	0.641666	10702.2	19249.9	0.697179	0.806059	1.86298	1.35763	1.24767	1.26544	1.27357	1.51262	2.92596	5456.35	12814.4	508.231	21040	0.193819	0.0512484	0.818403	0.652391	0.546877	0.3043	0.173525
354	87215.7	5.11482	87028.5	5.10234	87555.9	5.13882	85142.1	5.07824	0.445465	0.554535	0.520347	0.479653	0.520227	0.479773	0.281591	0.211415	0.204929	0.130342	0.171723	0.2615	0.223562	0.158505	0.176761	0.179672	0.998104	12784	17679.9	0.724186	0.798722	1.59891	1.24551	1.13823	1.1238	1.27382	1.8704	2.46583	5126.34	13310.3	489.794	19232.3	0.19452	0.0543233	0.781352	0.669078	0.504194	0.370358	0.193389
355	94797.6	5.22705	94503.1	5.21642	95332.8	5.24862	91811.5	5.20703	0.407659	0.592341	0.482137	0.517863	0.588943	0.411057	0.280863	0.202036	0.256974	0.112128	0.147999	0.243841	0.185216	0.253987	0.159455	0.1575	0.617709	11380.8	18106.5	0.726324	0.799975	1.89942	1.2329	1.10366	1.08442	1.23997	1.75569	2.1539	5673.36	12274.6	494.499	21066.1	0.148829	0.0593419	0.798448	0.736017	0.493254	0.398499	0.230464
356	101233	5.20242	101099	5.19265	101473	5.2223	99054.5	5.15674	0.439669	0.560331	0.519526	0.480474	0.503385	0.496615	0.273775	0.189515	0.284658	0.0939844	0.158068	0.293707	0.201092	0.211781	0.141644	0.151775	0.905946	12762	18825.7	0.544978	0.78364	1.92823	1.13539	1.2875	1.1728	1.25899	1.65349	1.81385	5475.52	14636.2	464.318	20950.1	0.195435	0.0601925	0.826904	0.629621	0.44423	0.381037	0.258294
357	86128.9	5.52152	85989.9	5.51266	86380.2	5.53909	83621.8	5.55527	0.48769	0.51231	0.50953	0.49047	0.473184	0.526816	0.342253	0.169484	0.240322	0.103562	0.144379	0.222776	0.208796	0.208655	0.185157	0.174615	0.655316	11894.5	17668	0.631153	0.717274	1.69231	1.26002	1.06488	1.13305	1.26489	1.53797	2.16777	4902.59	12390.8	477.977	17756	0.203645	0.0541355	0.82447	0.611698	0.475574	0.443509	0.187337
358	91733.1	5.12958	91566.4	5.12268	92034.5	5.14424	89903.5	5.14313	0.405622	0.594378	0.47267	0.52733	0.558418	0.441582	0.296	0.194407	0.278215	0.0749049	0.156474	0.241811	0.181169	0.164907	0.221868	0.190244	0.080443	11985.2	19014.8	0.610551	0.845975	1.88327	1.2649	1.17727	1.12934	1.28463	1.59771	2.46044	5188.93	14166	457.201	21145.4	0.1734	0.0429432	0.792189	0.58045	0.439615	0.384888	0.184714
359	89530.2	5.33311	89241.6	5.31288	90053.3	5.37092	86445.3	5.22151	0.485896	0.514104	0.460818	0.539182	0.475458	0.524542	0.219777	0.239	0.228501	0.125743	0.186979	0.367291	0.133937	0.181686	0.16121	0.155876	0.09443	11688.6	18472.2	0.700135	0.798998	1.63211	1.27079	1.13023	1.02673	1.27446	1.56706	2.63609	4838.17	13388.7	499.361	19216.6	0.138707	0.0588735	0.76493	0.627052	0.499128	0.43402	0.26742
360	83888.3	5.2549	83733.4	5.24506	84170.6	5.27392	82058.6	5.23346	0.406008	0.593992	0.438248	0.561752	0.506201	0.493799	0.270613	0.216516	0.286989	0.103082	0.1228	0.302236	0.191632	0.182215	0.171547	0.15237	0.17833	11449	18204.6	0.62712	0.822253	1.58426	1.24711	1.22631	1.16032	1.29423	1.79777	3.1721	5175.77	12045.3	537.97	19877.2	0.173805	0.0467647	0.791706	0.634835	0.547483	0.420583	0.156372
361	95671.4	5.10581	95456.2	5.09624	96061.5	5.12476	93113.1	5.09652	0.441275	0.558725	0.519997	0.480003	0.482845	0.517155	0.316383	0.192244	0.258249	0.112403	0.120721	0.282415	0.165674	0.2238	0.193956	0.134155	0.873885	11856.7	18607.8	0.612625	0.809289	1.73466	1.25598	1.18424	1.1454	1.30316	1.63684	2.38333	5985.5	13401.2	497.937	20446	0.233001	0.0556839	0.818632	0.671623	0.524062	0.262124	0.156567
362	99596.4	4.96216	99282.3	4.94619	100166	4.99213	96076	4.88812	0.446926	0.553074	0.462647	0.537353	0.53129	0.46871	0.30663	0.19426	0.264083	0.0641313	0.170895	0.359491	0.188009	0.152093	0.184756	0.115651	0.992603	10913.3	19709	0.573955	0.817877	1.86206	1.38509	1.12716	1.1037	1.20574	1.58068	2.80714	6194.58	14932	497.692	19539.3	0.191827	0.0659043	0.756194	0.66239	0.496117	0.410291	0.189615
363	81021.1	5.39214	80889	5.37854	81259.9	5.41768	78704	5.33203	0.465542	0.534458	0.478553	0.521447	0.585711	0.414289	0.322968	0.209432	0.243133	0.0728714	0.151596	0.305689	0.2493	0.173485	0.157995	0.113532	0.104538	12395.6	16557.9	0.594392	0.752799	1.69414	1.32934	1.07686	1.19599	1.29471	1.83284	2.44854	4658.1	12512.3	508.711	19419.3	0.228474	0.048266	0.738968	0.714041	0.492707	0.362275	0.260622
364	90222.2	5.20708	89952	5.19351	90709.7	5.23362	86475.3	5.17113	0.495399	0.504601	0.531913	0.468087	0.53302	0.46698	0.300876	0.178761	0.215594	0.131126	0.173642	0.267534	0.155989	0.218514	0.219489	0.138474	0.0419462	11761.5	18020.1	0.658492	0.747825	1.88176	1.2617	1.14205	1.04766	1.24713	1.76358	2.37927	5456.09	13713.5	462.32	18249.6	0.220746	0.0509997	0.768419	0.635644	0.484469	0.314062	0.181915
365	93564.5	5.25169	93430.4	5.23837	93805.6	5.27712	91266.1	5.19579	0.502171	0.497829	0.453867	0.546133	0.529392	0.470608	0.30828	0.190639	0.247704	0.0983021	0.155075	0.321943	0.164573	0.220324	0.162472	0.130687	0.0281923	12800.3	17834.3	0.51629	0.800165	1.84873	1.2973	1.18364	1.15992	1.31419	1.63157	2.59082	5027.08	14624.3	552.607	20786.7	0.175887	0.0565933	0.7861	0.664715	0.500604	0.260053	0.1901
366	88385.2	5.76523	88261.2	5.75321	88607.5	5.7888	86133.8	5.76654	0.435424	0.564576	0.489993	0.510007	0.479026	0.520974	0.325686	0.212048	0.259123	0.076422	0.126722	0.296528	0.184843	0.177525	0.205794	0.135311	0.255208	11335.7	17259.1	0.65342	0.725555	1.89346	1.31634	1.16103	1.18217	1.2624	1.69583	3.12227	4875.86	14932.8	425.27	19500.6	0.185726	0.0465413	0.808396	0.740331	0.524908	0.38707	0.293514
367	92810.2	5.30395	92621	5.29049	93150.2	5.33036	89740.3	5.22186	0.432187	0.567813	0.503422	0.496578	0.517409	0.482591	0.304169	0.171262	0.229337	0.169792	0.125441	0.320985	0.210991	0.196804	0.168905	0.102316	0.598284	10371.5	16832.4	0.668057	0.715855	1.79665	1.15546	1.14637	1.15892	1.17539	1.44233	2.47371	5403.4	13396.9	461.067	19404.2	0.202444	0.0545849	0.794722	0.600385	0.500555	0.386808	0.287875
368	88401.2	5.37888	88047.4	5.37178	89040.6	5.39295	84387.2	5.37478	0.437505	0.562495	0.434995	0.565005	0.531932	0.468068	0.332672	0.255426	0.189159	0.0779659	0.144777	0.279872	0.223547	0.162762	0.217132	0.116688	0.41033	10689	18527.1	0.621531	0.807556	1.63354	1.2308	1.14104	1.11556	1.2956	1.61029	2.28198	4956.86	13657.3	549.388	20303.5	0.17157	0.0450245	0.74331	0.665805	0.491522	0.312224	0.262377
369	86868.3	5.05398	86719.2	5.04204	87140.7	5.07807	84442.3	4.97963	0.47824	0.52176	0.466986	0.533014	0.571012	0.428988	0.2764	0.208044	0.216537	0.117403	0.181617	0.337547	0.165231	0.182292	0.15506	0.159871	0.426327	12279.2	16783	0.596643	0.740964	2.04405	1.12384	0.959662	1.02982	1.2858	1.87376	2.41021	5141.93	12216.9	499.33	20297.5	0.203197	0.0695467	0.817969	0.674551	0.509742	0.325456	0.212744
370	90918.3	5.71813	90802.5	5.70791	91126.6	5.73843	89189.2	5.70948	0.445419	0.554581	0.520104	0.479896	0.555788	0.444212	0.290318	0.193633	0.302901	0.0768384	0.13631	0.214414	0.260697	0.179813	0.205369	0.139707	0.500684	12700.2	17850.2	0.672283	0.777885	1.63585	1.21493	1.23791	1.15205	1.24813	1.56498	2.43627	5496.35	13839	467.862	16956	0.223749	0.0363467	0.820515	0.65308	0.524857	0.31284	0.20306
371	94980.9	5.01503	94786.9	5.00478	95329.8	5.03503	91503.2	4.95326	0.468359	0.531641	0.437955	0.562045	0.552201	0.447799	0.239624	0.207744	0.29696	0.0994613	0.156211	0.301792	0.181618	0.216563	0.177197	0.12283	0.744473	10822.8	20563.5	0.46904	0.783004	1.88804	1.19265	1.12574	1.09416	1.24304	1.63311	2.21138	5214.71	13926.3	475.13	20542.7	0.187595	0.0563495	0.750347	0.712899	0.504148	0.340581	0.127758
372	91413.3	5.416	91247.2	5.40768	91712.6	5.4329	88500.6	5.3975	0.439101	0.560899	0.478056	0.521944	0.556981	0.443019	0.306154	0.236043	0.243525	0.0919283	0.122349	0.315134	0.207328	0.183022	0.163806	0.130711	0.695617	10657.2	18986.8	0.519742	0.767751	1.95708	1.18953	1.09526	1.04467	1.26452	1.71846	2.34186	5127.08	13591.2	498.472	21782.2	0.187484	0.0498081	0.783178	0.688659	0.557685	0.330674	0.15939
373	94558.1	5.17098	94427.8	5.15384	94792.7	5.20297	91384	5.08448	0.483475	0.516525	0.422914	0.577086	0.537035	0.462965	0.259173	0.235104	0.225466	0.0992448	0.181012	0.300586	0.172197	0.247518	0.149652	0.130047	0.748606	14160.9	17794.4	0.59083	0.692416	1.70435	1.3682	1.12449	1.15667	1.2854	1.62482	1.76391	5218.91	13113.7	505.112	20408.9	0.218109	0.0610788	0.791916	0.665495	0.510353	0.404538	0.13315
374	87414.6	4.68233	87131.4	4.675	87931.1	4.6977	84389.1	4.67245	0.444968	0.555032	0.481171	0.518829	0.587027	0.412973	0.321322	0.180951	0.261029	0.0937161	0.142983	0.267953	0.212551	0.166709	0.193726	0.159061	0.929978	9855.28	18398.9	0.696241	0.788702	1.78915	1.16294	1.2412	1.08135	1.27207	1.76055	3.00984	5292.61	12522.5	486.076	21589.9	0.200339	0.0682791	0.765731	0.586965	0.515915	0.318279	0.226321
375	88799	5.40987	88410.3	5.3918	89503.6	5.44407	84812.3	5.3374	0.48833	0.51167	0.542171	0.457829	0.513254	0.486746	0.27304	0.209424	0.238341	0.0835894	0.195605	0.255862	0.244477	0.193304	0.156142	0.150215	0.0773468	12336.1	21085.1	0.679253	0.803448	1.77224	1.3242	1.0901	1.08446	1.25609	1.62679	2.93167	5062.86	13924.5	484.562	18268.3	0.181047	0.0557589	0.797826	0.671227	0.473825	0.404739	0.215809
376	86420.8	5.34581	86218.9	5.34327	86785	5.35197	84281.5	5.354	0.416196	0.583804	0.514656	0.485344	0.521951	0.478049	0.345519	0.192259	0.250834	0.0920203	0.119367	0.331624	0.152429	0.201984	0.200804	0.113158	0.788459	12830	18108	0.611957	0.838562	1.45047	1.08275	1.08007	1.02287	1.27231	1.67679	2.64173	4911.13	12821.6	429.396	17630.7	0.198532	0.0483332	0.855944	0.545842	0.502405	0.341553	0.194676
377	94339.2	5.26373	93896.3	5.25788	95141.6	5.2754	89547.8	5.28276	0.42365	0.57635	0.486146	0.513854	0.490497	0.509503	0.311251	0.213854	0.257003	0.0578471	0.160045	0.211912	0.229782	0.230729	0.182191	0.145386	0.410601	10816.1	20700.8	0.668319	0.78927	1.50811	1.22948	1.1193	1.08059	1.26127	1.73456	1.98465	5441.3	13447.1	474.86	20051.9	0.212729	0.06119	0.834583	0.683047	0.544329	0.363801	0.228243
378	87381.7	5.33118	87206.2	5.31735	87698.3	5.35797	84534.7	5.2697	0.443869	0.556131	0.459786	0.540214	0.568538	0.431462	0.31598	0.207591	0.277599	0.0865208	0.11231	0.368804	0.155834	0.194408	0.1748	0.106155	0.420841	11860.5	18139.4	0.651111	0.72968	1.80927	1.2313	1.18839	1.0385	1.25634	1.74675	2.21612	5056.52	11944.2	512.419	17990.6	0.216965	0.0591558	0.817903	0.696621	0.539135	0.319581	0.171147
379	84335.6	4.97212	84143.5	4.96322	84684.3	4.9891	81123	4.93841	0.497949	0.502051	0.454415	0.545585	0.512407	0.487593	0.276769	0.221657	0.251431	0.0777176	0.172425	0.315747	0.18807	0.170393	0.18678	0.139011	0.0179435	10936.6	18824.6	0.494483	0.776798	1.57652	1.22325	1.12439	1.01021	1.24312	1.8207	2.65388	5425.63	13000.4	517.269	19455.2	0.300978	0.0596412	0.777728	0.608072	0.499766	0.371055	0.139877
380	88396.8	5.6547	88123.8	5.63886	88890.9	5.68498	85419.2	5.63295	0.421863	0.578137	0.459853	0.540147	0.531616	0.468384	0.283447	0.195514	0.273231	0.0935368	0.154272	0.267232	0.164071	0.197601	0.188249	0.182846	0.939545	11366.6	19412.7	0.739734	0.78743	1.73995	1.36205	1.01043	1.1619	1.21635	1.64617	2.02489	5231.28	12998.3	475.36	19171.7	0.194636	0.0351649	0.797867	0.642694	0.49762	0.414897	0.198241
381	97217.2	5.57715	97146.1	5.5656	97346.1	5.59933	95601.2	5.56037	0.463598	0.536402	0.462862	0.537138	0.626854	0.373146	0.347252	0.166305	0.262389	0.101922	0.122131	0.314123	0.179445	0.180687	0.168028	0.157716	0.904154	12223.8	17996.2	0.498312	0.758345	1.81434	1.32084	1.26866	1.13623	1.27586	1.62502	2.11007	6180.18	13824.5	523.883	21596.6	0.254892	0.0454841	0.806614	0.635582	0.438902	0.374226	0.250029
382	87080.9	5.05303	86809.2	5.04339	87573.3	5.07207	83429.5	5.0736	0.441623	0.558377	0.531907	0.468093	0.563724	0.436276	0.325837	0.193246	0.263147	0.0772085	0.140562	0.274312	0.136642	0.221514	0.193118	0.174414	0.835759	10083.5	19349.5	0.632675	0.761751	1.89297	1.34527	1.19348	1.09227	1.33134	1.86527	2.44525	4994.41	12944.4	519.364	18853.7	0.143968	0.0494687	0.727075	0.614101	0.496856	0.34987	0.209389
383	88823.3	5.87781	88623	5.85797	89184.9	5.91631	86384.5	5.79328	0.473996	0.526004	0.483179	0.516821	0.533321	0.466679	0.299558	0.186477	0.266569	0.0577966	0.1896	0.30462	0.198074	0.187686	0.182563	0.127057	0.896728	14065.1	17639.7	0.617828	0.807005	2.02936	1.27497	1.11408	1.12282	1.32894	1.70239	2.14827	5526.77	12847.4	464.246	21414.8	0.206659	0.0324932	0.823558	0.60107	0.483285	0.342486	0.163133
384	92920.9	5.35844	92621.1	5.34857	93467.6	5.3785	89860	5.36176	0.433418	0.566582	0.439363	0.560637	0.498721	0.501279	0.339027	0.18441	0.275524	0.0803966	0.120643	0.271475	0.186519	0.185946	0.193024	0.163037	0.862125	9900.7	18891.4	0.70795	0.79365	1.91588	1.28651	1.12389	1.06637	1.23737	1.86076	2.28689	6044.58	12353.2	488.923	21153.9	0.189165	0.049474	0.789409	0.635882	0.500596	0.329529	0.258064
385	92885.8	5.29628	92665.7	5.28397	93286.2	5.32022	90314	5.26658	0.469493	0.530507	0.461309	0.538691	0.541654	0.458346	0.273984	0.244315	0.259667	0.0936638	0.12837	0.283097	0.225798	0.182292	0.165061	0.143752	0.265265	11742.9	18811.5	0.696093	0.776612	1.71113	1.25338	1.13612	1.13457	1.21663	1.79548	2.82481	5669.52	13353.3	485.518	21227	0.174179	0.050606	0.777689	0.588929	0.499475	0.41851	0.149094
386	97178.7	5.67794	97073.2	5.66892	97366.9	5.69571	95522	5.65815	0.473963	0.526037	0.439163	0.560837	0.502649	0.497351	0.323296	0.179881	0.261255	0.12007	0.115499	0.314134	0.16232	0.219993	0.175436	0.128117	0.069478	12858.5	17829.6	0.536911	0.832436	1.84744	1.25909	1.07831	1.10201	1.27197	1.58738	2.01629	5600.44	14020.1	509.6	18572.9	0.176004	0.0420685	0.763459	0.714943	0.494005	0.400813	0.125847
387	94215	5.32859	93964.2	5.32236	94668.4	5.3418	90779.8	5.31837	0.466839	0.533161	0.523093	0.476907	0.523926	0.476074	0.246061	0.268616	0.210741	0.10408	0.170503	0.256494	0.172915	0.211508	0.207695	0.151388	0.216097	11075.1	17584.7	0.573862	0.783932	1.71591	1.11246	1.09186	1.14841	1.25829	1.59493	2.19393	5596.21	13729.4	541.769	19584.8	0.183907	0.0574915	0.819021	0.634276	0.481294	0.406479	0.230633
388	87010.3	5.591	86733.3	5.56897	87512	5.63148	82594.6	5.40718	0.43051	0.56949	0.503611	0.496389	0.535641	0.464359	0.273057	0.185858	0.227653	0.102951	0.210481	0.367692	0.203332	0.214093	0.104982	0.1099	0.703383	11315.4	18288.5	0.610307	0.732651	1.39643	1.25095	1.20976	1.07127	1.26128	1.80036	2.44831	5137.34	14210	478.706	18443.7	0.207153	0.0430822	0.822926	0.668296	0.508042	0.378298	0.213178
389	104494	5.68196	104238	5.66691	104955	5.7107	101514	5.63321	0.459189	0.540811	0.422524	0.577476	0.489188	0.510812	0.305735	0.234146	0.237462	0.111654	0.111003	0.319217	0.167	0.192084	0.204267	0.117431	0.82525	11983.3	19537.2	0.619379	0.820763	1.86426	1.34506	1.15056	1.08286	1.28627	1.81482	1.66992	5638.96	14673.9	459.031	22468.9	0.160814	0.0503888	0.806513	0.657615	0.521426	0.328455	0.251446
390	96331.9	5.00613	96012	4.99251	96911.8	5.03219	92656.9	4.98936	0.427194	0.572806	0.449822	0.550178	0.471855	0.528145	0.334692	0.183841	0.235664	0.0852819	0.160521	0.269248	0.171199	0.233939	0.160785	0.16483	0.851251	10496.6	18230.1	0.672723	0.779652	1.70244	1.33568	1.12164	1.10847	1.23052	1.80375	2.0112	5998.64	14257.4	450.494	19048.2	0.204896	0.0519364	0.800864	0.585402	0.487311	0.319198	0.148787
391	91680.6	5.22912	91506.7	5.22416	91995.1	5.23954	89306.5	5.25774	0.467394	0.532606	0.53626	0.46374	0.518542	0.481458	0.310369	0.212154	0.225291	0.0783016	0.173885	0.256098	0.159529	0.205063	0.189298	0.190012	0.432952	11023.7	15878.6	0.623203	0.776179	1.52122	1.17405	1.17731	1.08116	1.29361	1.63073	2.32964	5147.47	14368.6	447.498	23087.9	0.203627	0.0557407	0.842663	0.64881	0.470328	0.287659	0.15995
392	89637	5.24168	89427.3	5.22245	90018.4	5.27842	87196	5.1551	0.471286	0.528714	0.529583	0.470417	0.489947	0.510053	0.246581	0.211261	0.255623	0.114657	0.171879	0.302212	0.166623	0.220952	0.172706	0.137507	0.0485074	12706.3	17694.5	0.602837	0.811275	1.96869	1.31454	1.30842	1.17354	1.27892	1.80839	3.26932	5643.37	13519.6	491.993	18188.8	0.18067	0.0596459	0.833504	0.626953	0.537574	0.337226	0.2227
393	94817.4	5.86818	94646.2	5.85317	95128.2	5.89526	92098.1	5.8079	0.484248	0.515752	0.44363	0.55637	0.561625	0.438375	0.283374	0.194989	0.256967	0.0962201	0.168451	0.337691	0.150926	0.176867	0.193589	0.140927	0.1806	12737.7	19744.7	0.527206	0.78165	1.3481	1.40074	1.12841	1.025	1.24101	1.6683	2.76478	5379.66	14318.5	464.516	20935.8	0.1424	0.0485099	0.815269	0.651673	0.472532	0.506643	0.241331
394	95402.8	5.40583	95271.3	5.38949	95637.4	5.43739	93111.6	5.32934	0.490156	0.509844	0.423538	0.576462	0.511652	0.488348	0.324858	0.176572	0.237942	0.116978	0.143649	0.308117	0.247447	0.143836	0.168903	0.131696	0.530198	12239	18332.8	0.640079	0.746637	1.83494	1.23833	1.24646	1.05469	1.27013	1.61848	1.78441	5055.02	14670.7	461.343	17263.1	0.205058	0.0554604	0.833158	0.639085	0.519949	0.281652	0.115501
395	92384.7	5.38581	92042.5	5.37884	93006.2	5.40037	88838	5.38274	0.456161	0.543839	0.465356	0.534644	0.536295	0.463705	0.336359	0.190902	0.236129	0.0870981	0.149512	0.27468	0.220629	0.174613	0.165449	0.16463	0.152029	10817.3	20231	0.660202	0.807224	1.66518	1.16334	1.17732	1.11508	1.24579	1.8047	1.91392	5601.07	12779.7	498.309	18847.4	0.195476	0.0578262	0.850191	0.672273	0.455589	0.347068	0.190533
396	96245.6	5.27293	96003.4	5.25484	96680.4	5.30736	92003.8	5.17864	0.450687	0.549313	0.454796	0.545204	0.531545	0.468455	0.31059	0.171087	0.235668	0.126342	0.156313	0.29499	0.235536	0.1607	0.192697	0.116076	0.899801	11290	20374.9	0.606825	0.730375	1.91804	1.31624	1.15933	1.03622	1.22032	1.78967	1.88893	4848.97	14475.4	476.946	19173.5	0.185961	0.0611991	0.819849	0.677371	0.508104	0.293858	0.224817
397	87441.2	5.72549	87300.5	5.70719	87696.1	5.75902	84725.9	5.6615	0.445369	0.554631	0.524329	0.475671	0.518977	0.481023	0.252432	0.214943	0.257039	0.0829069	0.192679	0.305806	0.162922	0.171087	0.203317	0.156868	0.83325	12708	18458.5	0.528798	0.755335	1.60785	1.48154	1.06734	1.05128	1.25924	1.59553	2.2905	5070.92	13164.4	459.862	19238.3	0.170089	0.0387486	0.79511	0.684354	0.494098	0.461722	0.157824
398	87466	5.58988	87247.6	5.57319	87861.2	5.62139	84919	5.51012	0.468753	0.531247	0.474813	0.525187	0.525456	0.474544	0.289533	0.178632	0.254452	0.10807	0.169313	0.317303	0.192065	0.180417	0.173402	0.136813	0.48589	12734.2	18223.7	0.676892	0.791141	1.59237	1.24292	1.0249	1.08779	1.26575	1.63465	2.19172	4846.99	12386.4	433.942	22122.3	0.202502	0.0506439	0.815686	0.635548	0.558557	0.393293	0.215786
399	90652.1	5.26652	90400.3	5.24768	91109.7	5.30199	87743	5.20035	0.485341	0.514659	0.428965	0.571035	0.491584	0.508416	0.310398	0.195706	0.242543	0.0756401	0.175713	0.277954	0.229781	0.18912	0.141399	0.161746	0.210299	12692	19315.1	0.654113	0.786207	1.82507	1.3928	1.05837	1.14517	1.25991	1.69071	2.8164	5247.68	13139	502.71	20143.5	0.154384	0.05983	0.803263	0.629682	0.470765	0.365696	0.199991
400	96437.7	5.36458	96145.4	5.34729	96967.1	5.39824	91698.2	5.25391	0.437198	0.562802	0.521678	0.478322	0.585123	0.414877	0.251537	0.198046	0.289206	0.0917411	0.169469	0.250727	0.259275	0.212564	0.172383	0.105051	0.259347	10920.6	19026.2	0.622468	0.714538	2.117	1.22463	1.14476	1.17214	1.27058	1.85559	2.06628	6238.59	12849.8	507.719	21197.4	0.160567	0.0408985	0.744753	0.680623	0.499142	0.32799	0.257128
401	90435.3	4.82918	90191.7	4.81539	90877.3	4.85515	87101.2	4.78546	0.420894	0.579106	0.387184	0.612816	0.518264	0.481736	0.290729	0.253408	0.245028	0.0653462	0.145489	0.305242	0.190661	0.170972	0.19611	0.137015	0.220789	10067.3	17363.7	0.658502	0.747026	1.56873	1.29253	1.06519	1.08389	1.2466	1.58128	2.55811	5774.39	13240.5	522.083	18897.6	0.237568	0.0590432	0.792491	0.600542	0.461774	0.265319	0.246436
402	88496.9	5.25018	88057.6	5.22961	89291.8	5.28934	84709.4	5.16085	0.463818	0.536182	0.473249	0.526751	0.48854	0.51146	0.312193	0.181173	0.194933	0.111492	0.20021	0.319883	0.176816	0.175052	0.174396	0.153853	0.832841	11799.2	20247.1	0.663756	0.853388	1.94219	1.32612	1.16678	1.07175	1.23964	1.78092	2.11564	4949.46	13906	469.928	20193.2	0.188288	0.0478989	0.77532	0.64332	0.471365	0.287038	0.195294
403	99752.4	5.28258	99717.1	5.27162	99812.2	5.30443	98712.5	5.26062	0.453326	0.546674	0.435074	0.564926	0.546949	0.453051	0.256277	0.259692	0.286379	0.0719059	0.125747	0.24955	0.245165	0.178222	0.164197	0.162866	0.568542	11176.7	16028.2	0.581951	0.800326	1.95911	1.25526	1.2848	1.24115	1.2963	1.60363	1.88959	4890.62	15364.7	486.758	20583.2	0.15054	0.0583251	0.81005	0.684284	0.47257	0.350304	0.195446
404	83909.1	5.15659	83720.3	5.14368	84252.5	5.18131	80890	5.15018	0.435922	0.564078	0.481753	0.518247	0.513799	0.486201	0.370263	0.138374	0.232917	0.120223	0.138223	0.310152	0.167939	0.169072	0.183786	0.169051	0.548685	11448.3	20141.5	0.591469	0.735137	1.84586	1.36893	1.20245	1.16507	1.28939	1.74184	2.99961	4949.97	12649.6	507.031	19751.1	0.210717	0.053295	0.78274	0.646911	0.415375	0.389471	0.260741
405	88703.2	5.46098	88529.2	5.44793	89018.3	5.48607	86120.5	5.41726	0.429955	0.570045	0.513247	0.486753	0.519368	0.480632	0.304483	0.165789	0.261707	0.107672	0.160349	0.251707	0.248676	0.210445	0.132399	0.156773	0.944683	12033.3	19812.4	0.514175	0.799265	1.85264	1.30247	1.23092	1.04953	1.27762	1.59061	2.23756	5214.67	12778.1	487.559	17543.7	0.207578	0.0534546	0.84005	0.733247	0.484303	0.307887	0.263826
406	92871.6	4.88296	92684.6	4.87313	93209	4.90225	90847.7	4.8551	0.432656	0.567344	0.476814	0.523186	0.579968	0.420032	0.319523	0.174058	0.266838	0.132141	0.107441	0.280697	0.223525	0.181766	0.183988	0.130025	0.690879	10917.7	18357.1	0.653075	0.8323	1.68372	1.22466	1.24644	1.09608	1.27001	1.63371	2.38592	5111.62	13671	441.62	19690.6	0.20644	0.0621156	0.783446	0.664326	0.523365	0.311531	0.135904
407	86924.9	5.64664	86723.1	5.62687	87291.8	5.68446	84813.2	5.56464	0.482266	0.517734	0.499711	0.500289	0.620267	0.379733	0.293158	0.200108	0.270443	0.0849867	0.151304	0.315186	0.199567	0.169199	0.16261	0.153438	0.514177	10681.1	16814.5	0.67708	0.82726	1.82134	1.28352	1.13101	1.13722	1.26711	1.86053	2.75692	5436.17	13438.8	503.772	19987.2	0.189108	0.043701	0.825943	0.683908	0.509437	0.272555	0.130055
408	102905	4.73277	102773	4.71811	103145	4.76016	101000	4.68246	0.420233	0.579767	0.53321	0.46679	0.527644	0.472356	0.276501	0.175926	0.35387	0.0706101	0.123093	0.302731	0.157726	0.221343	0.169249	0.148951	0.830801	11421.2	18022.5	0.635031	0.783775	1.49832	1.29109	1.1769	1.04271	1.22925	1.58688	1.94626	5426.68	13075.6	502.723	20471.2	0.142492	0.0763514	0.875237	0.680988	0.46629	0.243893	0.126508
409	91775.8	5.49363	91556.2	5.48195	92173.8	5.51585	87862.4	5.50531	0.442058	0.557942	0.506454	0.493546	0.59804	0.40196	0.328057	0.22481	0.228634	0.057537	0.160963	0.265755	0.196109	0.201153	0.184588	0.152396	0.113686	12244.3	20061.5	0.575842	0.726	1.62776	1.31899	1.15426	1.05455	1.28708	1.73533	2.45431	5292.46	13562.7	494.404	21798.2	0.190312	0.0506271	0.840793	0.623287	0.54678	0.355126	0.169817
410	88129.4	5.45657	87981.2	5.43938	88395.9	5.48957	85610.8	5.38093	0.444046	0.555954	0.483301	0.516699	0.542441	0.457559	0.26228	0.235148	0.268315	0.0818281	0.152429	0.325823	0.174191	0.2088	0.14514	0.146047	0.474534	11125.6	17422.7	0.595017	0.753634	1.90776	1.29197	1.09388	1.14264	1.29035	1.73889	2.32342	5062.63	13958.8	452.087	19070.9	0.158767	0.0373838	0.774853	0.620223	0.530681	0.287415	0.176507
411	90551.1	5.29285	90219.5	5.2673	91148.1	5.34068	86966.5	5.18431	0.466823	0.533177	0.524793	0.475207	0.504638	0.495362	0.242918	0.243987	0.245941	0.0927715	0.174383	0.306682	0.143494	0.260213	0.152724	0.136888	0.860497	11149.5	17022.1	0.748046	0.805036	1.81979	1.40029	1.18451	1.14379	1.24688	1.56773	1.87538	4762.73	14019.4	529.248	18462.4	0.188718	0.050109	0.788798	0.662584	0.491653	0.282231	0.176551
412	84318	5.51601	84073.4	5.51365	84761.4	5.52272	81394.3	5.56707	0.461892	0.538108	0.447759	0.552241	0.467685	0.532315	0.321166	0.234385	0.194609	0.0937847	0.156055	0.258239	0.160707	0.204403	0.23347	0.143181	0.0956453	11367.3	17055.8	0.630911	0.792327	1.77533	1.15259	1.09066	1.12079	1.24131	1.65894	3.55644	5233.7	13399.3	486.615	21958.9	0.206308	0.0416306	0.814668	0.655312	0.481786	0.366733	0.0974824
413	90787.4	5.19726	90236.2	5.1741	91785.4	5.24037	86213.4	5.12335	0.398951	0.601049	0.518642	0.481358	0.519159	0.480841	0.324273	0.216219	0.224174	0.0630668	0.172268	0.290438	0.184714	0.182939	0.202809	0.1391	0.607804	11423.6	19911.7	0.756699	0.843926	1.79549	1.49755	1.10938	1.13215	1.29889	1.67484	1.88469	5261.8	14024.6	482.284	19455.5	0.203515	0.0393134	0.768185	0.597767	0.504313	0.272105	0.202374
414	92281.7	5.77741	92045	5.7626	92709.8	5.80618	89387.4	5.73495	0.426147	0.573853	0.434319	0.565681	0.543896	0.456104	0.276482	0.199642	0.279922	0.0987927	0.145162	0.293499	0.168083	0.198624	0.168155	0.171639	0.511805	12133.8	21143.6	0.617786	0.796465	1.80396	1.27374	1.37425	1.1118	1.28144	1.79533	1.92181	5503.17	13420.4	477.3	21105.7	0.197926	0.0328339	0.820279	0.671081	0.461814	0.388383	0.186382
415	93751.6	5.51289	93275.7	5.49986	94610.8	5.53839	88450.1	5.47582	0.457276	0.542724	0.472813	0.527187	0.519193	0.480807	0.313209	0.187523	0.240069	0.0845179	0.174681	0.284879	0.147195	0.245291	0.17203	0.150606	0.166388	10564.5	21968.8	0.629722	0.797631	1.70663	1.22538	1.23662	1.10965	1.29654	1.76524	2.0538	5485.2	15429.1	466.501	18332.7	0.237377	0.0415224	0.832244	0.613874	0.471718	0.276597	0.221223
416	89154.8	5.02168	88972.4	5.00193	89483.2	5.05912	85861.4	4.94265	0.451805	0.548195	0.442866	0.557134	0.5122	0.4878	0.298486	0.215432	0.203526	0.12001	0.162547	0.269561	0.22607	0.223503	0.14256	0.138306	0.607242	13842.4	18982.5	0.682073	0.701417	1.93788	1.3781	1.20525	1.04945	1.30146	1.76178	2.49919	4597.42	13818.7	528.369	21866.7	0.240358	0.0632819	0.80056	0.597714	0.47824	0.439202	0.202858
417	96897.6	5.88256	96800.3	5.86528	97072.3	5.91501	95038.2	5.78379	0.452219	0.547781	0.46847	0.53153	0.540516	0.459484	0.306194	0.200857	0.252253	0.107998	0.132698	0.371998	0.181782	0.186755	0.141427	0.118038	0.179491	13707.8	18192.2	0.576301	0.775958	1.68407	1.29016	1.13134	1.15588	1.26424	1.66325	1.57002	5487.61	13295.7	533.78	18733.1	0.187894	0.0464169	0.825054	0.679329	0.492832	0.323433	0.318433
418	99304.5	5.31757	99019.5	5.30292	99820.2	5.3449	96219	5.27119	0.407852	0.592148	0.462507	0.537493	0.552137	0.447863	0.322234	0.22673	0.268122	0.08031	0.102604	0.340659	0.155727	0.236634	0.180343	0.086637	0.313556	10488	16194.5	0.722305	0.799636	1.47168	1.29039	1.12628	1.15324	1.27913	1.63866	2.00424	5804.97	13502.7	477.851	21548.7	0.18919	0.0557689	0.847557	0.624685	0.46659	0.366288	0.193682
419	108125	5.33421	108041	5.32537	108277	5.35189	106458	5.30828	0.460342	0.539658	0.517265	0.482735	0.559295	0.440705	0.247078	0.173314	0.349196	0.119839	0.110574	0.256072	0.194949	0.240712	0.174179	0.134088	0.569622	10002.9	16892.4	0.539534	0.772787	1.72899	1.16859	1.21621	1.08271	1.29936	1.4696	2.15323	6293.87	14557.9	475.528	20963.7	0.139511	0.0559385	0.812754	0.634133	0.486752	0.372009	0.185585
420	94344.2	5.12553	94186	5.11917	94631.6	5.13872	92724.8	5.10401	0.459846	0.540154	0.468258	0.531742	0.53325	0.46675	0.289956	0.236928	0.235061	0.092726	0.145329	0.326966	0.189668	0.164776	0.136448	0.182141	0.186382	11931.6	18530.8	0.608893	0.868704	1.67963	1.12321	0.991994	1.10075	1.2917	1.70187	2.1746	5290.58	14020.4	479.755	20444.1	0.172702	0.0580092	0.769968	0.712763	0.529636	0.324945	0.121943
421	90190.3	5.16562	89994.2	5.15238	90544.9	5.19112	87800.9	5.11306	0.463329	0.536671	0.542326	0.457674	0.547845	0.452155	0.280462	0.220472	0.236805	0.0832721	0.178989	0.276018	0.245044	0.150545	0.156427	0.171966	0.154621	14621.9	20638.1	0.690182	0.789087	1.5932	1.203	1.18188	1.15517	1.28231	1.77075	2.56303	4634.52	14875.7	519.1	18969.4	0.204282	0.0599295	0.822549	0.598382	0.521454	0.331158	0.237876
422	98376.4	5.43019	98151.3	5.41641	98781	5.45687	93952.7	5.37358	0.42757	0.57243	0.467248	0.532752	0.533966	0.466034	0.276293	0.224749	0.240653	0.118333	0.139972	0.275911	0.187499	0.259609	0.166042	0.110939	0.140326	11267	18542	0.616187	0.697211	1.79833	1.24157	1.16448	1.17539	1.23442	1.68819	1.87512	5725.81	13623.9	502.556	21878.2	0.190301	0.0456849	0.789701	0.64023	0.49337	0.363561	0.252009
423	85251.4	4.89689	85026.8	4.88536	85656.7	4.91883	82066.8	4.85362	0.472331	0.527669	0.405269	0.594731	0.494409	0.505591	0.288282	0.22343	0.219294	0.0974232	0.171571	0.296089	0.181856	0.223085	0.162234	0.136736	0.429456	11939.7	16710.6	0.6638	0.749125	1.55909	1.23126	1.18506	1.1459	1.2634	1.76734	1.72999	4696.17	12731.9	439.037	20647.8	0.273759	0.0583119	0.754209	0.640152	0.498388	0.363367	0.139619
424	92258.8	5.03089	92000.3	5.01207	92727.4	5.06546	89044	4.93076	0.472175	0.527825	0.497847	0.502153	0.494138	0.505862	0.271568	0.174521	0.25074	0.133577	0.169595	0.303522	0.178141	0.276216	0.13096	0.111161	0.0193836	11939.4	17808.5	0.590127	0.806077	1.55427	1.39058	1.2328	1.12841	1.21493	1.63078	3.39399	5299.58	14362	506.75	21059.5	0.175604	0.0583926	0.746314	0.692962	0.468056	0.309355	0.272913
425	88357.2	5.07907	88302.4	5.06575	88456.5	5.10391	87220.1	5.04895	0.479425	0.520575	0.426004	0.573996	0.549679	0.450321	0.329337	0.188811	0.220935	0.0973183	0.163598	0.29249	0.176783	0.201984	0.139853	0.18889	0.334184	12088.1	15289.7	0.493107	0.80218	1.68843	1.41784	1.22685	1.15799	1.27539	1.7061	2.13929	5071.8	13636.8	432.658	19478.6	0.194818	0.0538122	0.779195	0.664366	0.460609	0.256514	0.132924
426	92109.4	5.02802	91908.6	5.01901	92470.3	5.04678	89037.1	4.99859	0.405295	0.594705	0.435872	0.564128	0.580059	0.419941	0.329016	0.15807	0.247125	0.126262	0.139526	0.28959	0.178015	0.217421	0.202067	0.112906	0.113884	11419.2	17482.4	0.608652	0.756642	1.88245	1.12777	1.01253	1.10511	1.30022	1.51658	2.82742	5169.33	13735.3	527.562	18155.7	0.17046	0.0604185	0.829839	0.633323	0.517087	0.324433	0.219104
427	92495.8	5.2957	92352.7	5.2804	92755.3	5.32435	90071.7	5.25528	0.458962	0.541038	0.544527	0.455473	0.496382	0.503618	0.261996	0.191034	0.312717	0.0697019	0.164551	0.235467	0.209685	0.216485	0.204236	0.134128	0.60788	11776.4	15372.5	0.619814	0.733378	1.5284	1.29999	1.13143	1.06205	1.27436	2.00025	2.33383	6037.69	13231.4	530.708	19187.3	0.204661	0.0504014	0.84001	0.61657	0.456929	0.337416	0.177052
428	88166.5	4.90162	88000.2	4.88914	88468.5	4.92589	84590.6	4.87687	0.450876	0.549124	0.508929	0.491071	0.552084	0.447916	0.29979	0.267119	0.226167	0.0857235	0.1212	0.314327	0.205836	0.217689	0.112906	0.149242	0.0718221	11299.4	19548	0.620636	0.660558	1.85962	1.268	1.31318	1.08506	1.24747	1.85236	2.81062	5194.07	13120.3	489.057	20488.9	0.223614	0.058881	0.772233	0.595679	0.459242	0.361586	0.148864
429	87118.7	5.721	86898.4	5.70735	87514.5	5.74895	84867.7	5.68123	0.443515	0.556485	0.495235	0.504765	0.536046	0.463954	0.335279	0.191669	0.203878	0.112726	0.156448	0.273507	0.219386	0.169288	0.183892	0.153927	0.0825721	12721.7	17337.8	0.707602	0.842562	1.98793	1.20885	1.23223	1.13629	1.26056	1.71905	1.97936	4925.68	13422.4	544.926	19851.2	0.196978	0.0393567	0.847708	0.629875	0.465776	0.320298	0.195757
430	89941.7	5.93529	89647.1	5.92685	90470.6	5.95256	85817.3	5.94308	0.484807	0.515193	0.427754	0.572246	0.504083	0.495917	0.348202	0.200019	0.238279	0.0680616	0.145439	0.288466	0.161972	0.240974	0.170879	0.137709	0.229244	10669.5	17681.9	0.69183	0.738	1.69557	1.19059	1.178	1.07589	1.34053	1.53063	2.06373	4703.04	13896.5	470.701	22362.4	0.185008	0.0441137	0.829862	0.709942	0.409836	0.377333	0.217787
431	90474	5.91378	90233.8	5.9018	90908.1	5.93682	87581.7	5.86682	0.500055	0.499945	0.503963	0.496037	0.494462	0.505538	0.306923	0.179396	0.278542	0.0536541	0.181485	0.288413	0.217698	0.154381	0.209829	0.129679	0.287689	12757.8	19080.8	0.558219	0.820766	1.63979	1.21994	0.896364	1.17411	1.27526	1.6227	1.98354	5225.36	13339.9	472.169	19676.8	0.219686	0.050955	0.863006	0.6482	0.545231	0.391866	0.235011
432	90181.4	5.38258	89856.3	5.36462	90763	5.41823	85795.1	5.29119	0.441079	0.558921	0.454856	0.545144	0.545649	0.454351	0.296072	0.169365	0.286081	0.0814308	0.167051	0.34276	0.1548	0.184211	0.207948	0.11028	0.139378	11199.3	18439.7	0.742913	0.728844	1.88231	1.16117	1.1812	1.10715	1.24387	1.63834	1.90952	5017.7	13781	534.985	19333.4	0.221366	0.0381602	0.810106	0.604098	0.421549	0.313726	0.131126
433	87001.4	5.48437	86729.1	5.46747	87492.8	5.51686	82732.1	5.4352	0.445615	0.554385	0.444809	0.555191	0.499113	0.500887	0.3172	0.21414	0.197562	0.104606	0.166493	0.301448	0.172558	0.21684	0.162305	0.146849	0.488616	11071.3	19896.2	0.575576	0.758091	2.04577	1.36229	1.16733	1.0948	1.21444	1.69848	2.41005	5067.38	13890.5	530.657	19196.1	0.229429	0.0450888	0.813769	0.663712	0.52391	0.280443	0.202628
434	88631	5.78018	88500.9	5.7679	88865.5	5.80354	86555.1	5.75634	0.451658	0.548342	0.430585	0.569415	0.554893	0.445107	0.261487	0.266783	0.26276	0.110338	0.0986322	0.324214	0.138345	0.185245	0.186061	0.166134	0.408351	10302.5	18806.5	0.582254	0.789535	1.65269	1.31052	1.10408	1.12896	1.25335	1.75579	2.39136	4922.64	14265.6	514.345	18119.2	0.190263	0.0425347	0.816887	0.70967	0.458353	0.397504	0.228236
435	99501.7	5.43585	99370.8	5.42699	99735.1	5.45358	97380	5.41361	0.482414	0.517586	0.451009	0.548991	0.54037	0.45963	0.308982	0.171281	0.295837	0.112704	0.111197	0.297821	0.169103	0.252697	0.160264	0.120116	0.706939	11411.9	16966	0.599102	0.782883	1.77951	1.19246	1.19922	1.09788	1.30833	1.71692	1.91874	5611.95	14199.9	518.395	20570.3	0.19765	0.0544929	0.786046	0.653013	0.525974	0.431143	0.14478
436	89796.2	5.17032	89575.3	5.153	90199	5.20321	87579.5	5.0921	0.462297	0.537703	0.442504	0.557496	0.59368	0.40632	0.267567	0.190874	0.23847	0.107432	0.195656	0.266803	0.23051	0.167014	0.16878	0.166892	0.665472	13185.3	18050	0.63885	0.825215	1.65863	1.24676	1.0517	1.13726	1.29865	1.89705	2.73401	5799.73	12947.2	430.858	21236.2	0.189531	0.0509923	0.810378	0.657465	0.467632	0.313547	0.171756
437	90446	5.18189	90227.8	5.17114	90839.4	5.20275	86833.4	5.11796	0.495044	0.504956	0.468122	0.531878	0.507502	0.492498	0.288777	0.187559	0.255789	0.103642	0.164232	0.316094	0.189795	0.21466	0.169324	0.110127	0.836859	10712.9	17617.7	0.569844	0.749347	1.61929	1.15313	1.18283	1.14576	1.26569	1.78732	2.34704	5154.89	14011.5	498.172	18042.8	0.198012	0.0601621	0.798051	0.605397	0.494661	0.346199	0.207196
438	95911.3	5.42576	95790.7	5.40761	96129.5	5.45912	94107.6	5.36562	0.457097	0.542903	0.554177	0.445823	0.454566	0.545434	0.320207	0.164657	0.306116	0.0556264	0.153394	0.281467	0.216642	0.214546	0.151426	0.135918	0.443305	12258.4	15955.8	0.633626	0.804076	1.5581	1.42632	1.14254	1.00671	1.22965	1.56894	1.89417	5417.64	13373	512.603	20212.6	0.187614	0.0550316	0.824724	0.632567	0.480486	0.320221	0.211259
439	89988.9	5.69519	89913.5	5.68253	90125.6	5.71878	88029	5.64994	0.457259	0.542741	0.536833	0.463167	0.566362	0.433638	0.315511	0.160065	0.269443	0.104718	0.150263	0.290447	0.219486	0.204249	0.146189	0.139629	0.666816	12800.7	16921.9	0.570725	0.685362	1.46451	1.27076	1.18306	1.06341	1.2422	1.70328	2.38394	5454.11	12752.1	482.569	18892.2	0.211011	0.0534154	0.853757	0.681263	0.517642	0.428752	0.210342
440	87165	5.08838	86972.2	5.0755	87514.4	5.11378	84137.3	5.03894	0.445678	0.554322	0.457331	0.542669	0.556584	0.443416	0.269798	0.196493	0.317775	0.0910667	0.124867	0.296399	0.195654	0.217796	0.150122	0.140029	0.274116	9669.37	18750.3	0.598369	0.741964	2.04754	1.24026	1.15197	1.15156	1.23823	1.92172	2.77878	4996.16	12912	451.309	20505.5	0.162905	0.0532072	0.754131	0.640925	0.492642	0.378283	0.196225
441	92261.3	6.11253	92025.1	6.09389	92687.6	6.14773	89187.7	6.03103	0.441953	0.558047	0.47761	0.52239	0.515661	0.484339	0.292314	0.186223	0.289392	0.0818063	0.150265	0.311674	0.193958	0.21223	0.170249	0.111889	0.386004	12040.9	18664.7	0.648219	0.777409	1.64548	1.28134	1.26574	1.09541	1.24414	1.64691	2.24078	5373.55	13469.7	443.509	21218.6	0.156876	0.0333857	0.839869	0.656306	0.508686	0.400805	0.206938
442	89632.3	5.46361	89413.3	5.45083	90025	5.48881	87061.5	5.41077	0.47303	0.52697	0.471061	0.528939	0.536001	0.463999	0.279179	0.198858	0.284027	0.116742	0.121193	0.292957	0.202739	0.204124	0.183216	0.116963	0.393715	11865.8	18668.2	0.631042	0.818754	1.80755	1.18824	1.21558	1.15944	1.27994	1.75114	1.485	4836.06	12351.8	493.727	21840.3	0.25039	0.0485851	0.815457	0.647474	0.462103	0.353256	0.178236
443	92951.9	4.73332	92834.4	4.728	93165.4	4.74449	91428.2	4.74394	0.439445	0.560555	0.48052	0.51948	0.523032	0.476968	0.293842	0.247836	0.252937	0.097686	0.107699	0.283771	0.219916	0.178103	0.152735	0.165475	0.802706	11779.7	17768.3	0.723051	0.785913	1.76667	1.22428	1.15069	1.14697	1.29038	1.85113	2.18456	5225	13458.2	468.665	23343.9	0.227683	0.0611725	0.696923	0.648524	0.533328	0.36105	0.188873
444	88952.2	5.10457	88740.4	5.08942	89337	5.13327	86536.3	5.01481	0.482493	0.517507	0.434191	0.565809	0.555262	0.444738	0.230902	0.188471	0.259567	0.140331	0.180728	0.325836	0.163158	0.194556	0.146793	0.169657	0.334215	11667.6	19167.6	0.58546	0.822167	1.59876	1.18323	1.13905	1.11944	1.30247	1.57248	3.36026	5413.79	14058.5	478.163	19599	0.181472	0.0475095	0.742101	0.650903	0.519996	0.313484	0.190618
445	95734.9	5.85024	95227.6	5.83169	96652.6	5.88646	91113.9	5.78037	0.470842	0.529158	0.456455	0.543545	0.513804	0.486196	0.284183	0.231598	0.29624	0.0655209	0.122457	0.309073	0.203257	0.193841	0.184193	0.109636	0.320664	10787.7	22276.2	0.756386	0.809755	1.94098	1.25902	1.12422	1.18941	1.27475	1.67103	2.18512	5815.71	13553.8	473.377	21335.9	0.217272	0.0406625	0.825154	0.698973	0.468264	0.344391	0.18133
446	92921.5	5.03533	92636.4	5.0255	93435.5	5.05513	89443.6	4.9946	0.425849	0.574151	0.449262	0.550738	0.550355	0.449645	0.315305	0.237134	0.178523	0.117724	0.151314	0.318517	0.182535	0.218607	0.169544	0.110796	0.559194	13098.7	18180.4	0.647393	0.781733	1.79723	1.14678	1.07689	1.11804	1.32116	1.88176	2.2166	5334.15	13829.1	482.52	18624.6	0.189757	0.0575024	0.777822	0.65735	0.495561	0.368338	0.17982
447	95269.9	5.49209	95100.9	5.48516	95572.8	5.50561	92706.2	5.49283	0.451912	0.548088	0.415617	0.584383	0.464925	0.535075	0.301126	0.246336	0.277774	0.0790941	0.0956699	0.309927	0.138125	0.256515	0.178148	0.117285	0.302583	10706.6	16602.3	0.627038	0.78034	1.50632	1.217	1.17317	1.1177	1.27859	1.5345	2.201	4989.18	14613.3	501.063	20652.5	0.183204	0.046862	0.771576	0.65756	0.478248	0.315726	0.277912
448	92596.4	5.40676	92470.9	5.39556	92824.2	5.42869	90292.9	5.39821	0.432626	0.567374	0.425541	0.574459	0.53687	0.46313	0.311834	0.20625	0.259715	0.115828	0.106374	0.307387	0.190736	0.157197	0.193986	0.150695	0.987911	11037.1	19586.3	0.613335	0.713288	1.69883	1.23579	1.17835	1.11483	1.2718	1.69168	3.03418	5628.27	14214.4	475.723	19597.7	0.167231	0.0388171	0.788605	0.666003	0.47961	0.283094	0.144892
449	99009.8	5.35515	98975.4	5.34956	99075.1	5.36818	98242.6	5.3749	0.505237	0.494763	0.513343	0.486657	0.54379	0.45621	0.306501	0.2668	0.236218	0.0952032	0.095277	0.315787	0.178611	0.190373	0.136828	0.178401	0.7359	14426.7	18845.7	0.649113	0.753526	2.17589	1.14039	1.12653	1.10765	1.31003	1.69474	2.24373	5863.9	13375.5	453.604	22080.1	0.181378	0.0527717	0.766581	0.61943	0.548893	0.278204	0.162305
450	86608.7	5.48832	86484.9	5.47112	86832.5	5.52142	84352.4	5.41911	0.440295	0.559705	0.457201	0.542799	0.583666	0.416334	0.293381	0.199994	0.24649	0.0715358	0.188599	0.322471	0.177396	0.18823	0.13947	0.172433	0.567818	11673.2	16146.8	0.572789	0.742069	1.81998	1.27207	1.14487	1.15332	1.28074	1.71824	1.92599	5516.05	13415.9	461.908	19160.6	0.224446	0.0317491	0.807784	0.522452	0.484166	0.336206	0.154604
451	83099.8	5.22683	82865.1	5.20721	83526	5.26444	80510.3	5.15145	0.479502	0.520498	0.478513	0.521487	0.528169	0.471831	0.331604	0.176688	0.2482	0.088883	0.154624	0.294325	0.216257	0.222271	0.140504	0.126643	0.113517	11967.6	16878.2	0.696139	0.797423	2.0288	1.34419	1.11418	1.03121	1.30075	1.8091	2.93175	5208.63	12273.7	505.628	18354.1	0.260208	0.0694742	0.862125	0.675689	0.527141	0.344878	0.175402
452	85312.9	5.64633	85068	5.63274	85753.4	5.67331	82036	5.57554	0.423572	0.576428	0.445581	0.554419	0.557319	0.442681	0.278816	0.206973	0.248589	0.108144	0.157478	0.293744	0.220567	0.207891	0.170587	0.107211	0.366451	11828.1	19578.3	0.527422	0.811737	1.97461	1.16937	1.09183	1.05456	1.32666	1.77607	2.56633	5051.55	13483.8	526.531	18243.7	0.214221	0.0359459	0.82766	0.681471	0.532356	0.33411	0.122001
453	100533	5.30302	100392	5.28634	100785	5.33483	98367.5	5.23861	0.457443	0.542557	0.494107	0.505893	0.532708	0.467292	0.277939	0.230682	0.267115	0.0971827	0.127082	0.314248	0.207216	0.182811	0.154831	0.140894	0.738636	11534.1	18603.5	0.588393	0.809589	2.05715	1.38152	1.26834	1.07591	1.21892	1.6486	1.44699	5108.18	14370.7	526.91	20557.3	0.220061	0.06413	0.816897	0.669256	0.532398	0.371601	0.181895
454	91291.1	5.08004	91068.7	5.06756	91693.4	5.10374	87653.2	5.04508	0.467004	0.532996	0.522572	0.477428	0.546261	0.453739	0.310912	0.22844	0.254886	0.0515015	0.154261	0.320165	0.151006	0.216723	0.196788	0.115318	0.704319	11704.7	19561.4	0.523333	0.770268	1.86196	1.36721	1.13558	1.11192	1.21584	1.75241	2.83886	5163.45	13749.2	465.085	20132	0.183706	0.0633897	0.774269	0.642493	0.467215	0.365864	0.23005
455	81664.9	5.7911	81419.8	5.77993	82107	5.81375	78057.6	5.75214	0.468106	0.531894	0.479027	0.520973	0.566674	0.433326	0.308792	0.197299	0.290179	0.0734778	0.130252	0.36907	0.143773	0.204436	0.16575	0.116971	0.276541	11126.6	19331.9	0.668606	0.727187	1.89311	1.16031	1.2233	1.09932	1.26102	1.76303	2.46732	4638.49	11701.1	466.004	22491.3	0.186344	0.0349069	0.769015	0.591022	0.485144	0.457303	0.184977
456	89249.8	5.58211	88850.3	5.56248	89973.4	5.61913	85032.6	5.50761	0.428441	0.571559	0.556939	0.443061	0.530231	0.469769	0.274228	0.215588	0.260099	0.117425	0.13266	0.325772	0.13306	0.228628	0.202028	0.110511	0.541257	10767.3	19097.3	0.766109	0.770559	1.66409	1.31336	0.989359	1.04936	1.22282	2.04801	2.79326	5370.73	13370.1	463.924	20556.1	0.195035	0.0456622	0.818076	0.710831	0.531375	0.382969	0.180655
457	91499.5	5.97545	91110.3	5.95379	92202.8	6.01662	86925.8	5.87919	0.480838	0.519162	0.470729	0.529271	0.568645	0.431355	0.232841	0.207623	0.268465	0.0906863	0.200385	0.302529	0.160182	0.19852	0.197173	0.141597	0.898485	11020.3	18846.6	0.744247	0.74988	1.64455	1.24852	1.23841	1.14285	1.24627	1.67264	1.97108	5358.07	13620.8	448.837	21124.6	0.159817	0.0351173	0.83946	0.594923	0.522538	0.431171	0.129252
458	90873.6	5.62077	90547.7	5.60778	91462.1	5.64644	87322.7	5.5651	0.447434	0.552566	0.475935	0.524065	0.481582	0.518418	0.309542	0.181533	0.26159	0.0731751	0.17416	0.316277	0.212643	0.156641	0.140611	0.173828	0.193391	9528.18	20853.7	0.584734	0.827143	1.84793	1.18741	1.02342	1.00718	1.24649	1.63382	1.57551	4974.98	13688.3	524.588	20024.2	0.143423	0.0382936	0.800617	0.601538	0.510353	0.310882	0.167839
459	91594.2	5.69594	91296.5	5.68801	92130.4	5.7123	87638.4	5.6977	0.428757	0.571243	0.478006	0.521994	0.440999	0.559001	0.322713	0.183377	0.236398	0.109324	0.148188	0.287217	0.16477	0.200578	0.20524	0.142195	0.558407	12189.3	18657.5	0.705947	0.743728	1.65266	1.16728	1.17054	1.11143	1.24804	1.85399	1.28571	5009.9	11873.2	536.161	21478.4	0.167463	0.0412944	0.812778	0.705177	0.509445	0.349742	0.184333
460	82790.9	5.69653	82581.6	5.6981	83165.4	5.69631	80071.7	5.75694	0.432394	0.567606	0.462039	0.537961	0.527172	0.472828	0.379055	0.170268	0.217291	0.0760763	0.157309	0.266006	0.250077	0.183224	0.158468	0.142226	0.0555484	12443.4	17577.2	0.656223	0.777135	1.91834	1.07108	1.21038	1.08201	1.23671	1.71851	2.45518	4498.11	13821.1	492.047	19886.1	0.238335	0.0430759	0.776932	0.833928	0.519407	0.334814	0.168476
461	102830	5.3583	102585	5.34469	103273	5.38481	99339.2	5.31288	0.469178	0.530822	0.463934	0.536066	0.541545	0.458455	0.332241	0.180735	0.245666	0.0916361	0.149722	0.286955	0.182115	0.215554	0.195849	0.119527	0.895919	12814.2	18619.9	0.638844	0.750018	1.91995	1.26959	1.17284	1.26277	1.26309	1.67086	1.99183	5941.29	13926.8	455.567	22783.1	0.187583	0.0632364	0.810316	0.66404	0.490309	0.365291	0.281082
462	85283.7	5.98486	84929.7	5.97239	85926.1	6.00964	81077.1	5.91596	0.464669	0.535331	0.433679	0.566321	0.504779	0.495221	0.267727	0.190788	0.269183	0.0618325	0.21047	0.303217	0.178285	0.218904	0.165412	0.134182	0.0537162	9994.55	18513.9	0.596356	0.790432	1.85357	1.13443	1.03269	1.13112	1.24247	1.68241	2.79934	5617.36	12685.5	469.636	19285.2	0.187093	0.0386367	0.810385	0.704107	0.561597	0.47906	0.211433
463	86506.6	5.6293	86188.2	5.61421	87082.1	5.65828	82314.5	5.59804	0.457931	0.542069	0.478764	0.521236	0.527797	0.472203	0.300386	0.215341	0.213887	0.111993	0.158393	0.280572	0.153069	0.22451	0.19396	0.147889	0.395228	10516.3	19560.2	0.613973	0.772257	1.77896	1.31699	1.1598	1.03152	1.2909	1.90845	2.53871	4758.53	13742.4	451.859	20052.2	0.173344	0.0494666	0.854359	0.688716	0.489746	0.358151	0.172223
464	88642.7	5.24052	88513.7	5.22571	88875.9	5.26861	86490.5	5.19177	0.418079	0.581921	0.52382	0.47618	0.549139	0.450861	0.298001	0.203839	0.256808	0.0773741	0.163978	0.293384	0.207504	0.19317	0.123777	0.182165	0.303515	12477.4	18880.2	0.64432	0.733222	1.72957	1.3191	1.15592	1.0474	1.24652	1.80865	2.69899	4714.28	14570.6	431.099	20216	0.171348	0.0490376	0.764737	0.659602	0.52502	0.301694	0.302221
465	98429.2	5.65475	98258.9	5.6462	98735.6	5.67179	96543.3	5.64784	0.472212	0.527788	0.472008	0.527992	0.500752	0.499248	0.339309	0.210847	0.262949	0.0807683	0.106127	0.287317	0.210673	0.192394	0.184778	0.124839	0.622924	12571.2	18695.1	0.63634	0.853252	1.77857	1.29079	1.24469	1.01548	1.23229	1.55718	2.40319	5687.44	14573.8	495.033	19539.8	0.162013	0.0407488	0.76919	0.651518	0.520075	0.289658	0.148391
466	86519.8	5.06134	86442.2	5.05131	86660.8	5.08076	85116.2	5.03769	0.428469	0.571531	0.449192	0.550808	0.534574	0.465426	0.279938	0.198183	0.255622	0.101125	0.165133	0.295816	0.176763	0.165661	0.190855	0.170905	0.479047	12102.8	16463.9	0.572836	0.758982	1.64724	1.23596	1.16504	1.17154	1.27885	1.5501	2.64644	5268.84	13220.4	413.35	18752.3	0.202641	0.0443059	0.746863	0.673151	0.498615	0.33305	0.152815
467	93187.9	5.45295	92924.5	5.44761	93663.6	5.4642	89705.5	5.48657	0.451996	0.548004	0.504357	0.495643	0.548511	0.451489	0.30591	0.253434	0.223088	0.0806319	0.136936	0.245218	0.192164	0.237251	0.168651	0.156717	0.595612	11350.3	18595.8	0.63664	0.774247	1.58339	1.19622	1.21433	1.15059	1.24791	1.65116	2.1096	5046.91	13784.4	540.328	19199.7	0.146351	0.0516353	0.839069	0.631313	0.502032	0.360842	0.130905
468	97739.5	4.92571	97640.6	4.91697	97918.6	4.94251	96097.8	4.93196	0.468859	0.531141	0.501179	0.498821	0.560906	0.439094	0.276058	0.282034	0.248522	0.0875689	0.105818	0.274346	0.214039	0.160687	0.183565	0.167363	0.472691	11161.7	17535.5	0.552004	0.799494	1.76584	1.36273	1.20606	1.14194	1.25242	1.72356	1.78046	5628.32	13670.2	525.44	20243.8	0.202956	0.0615409	0.747173	0.63923	0.521394	0.336733	0.121685
469	85676.2	5.70748	85369	5.6932	86230.3	5.73547	81290.3	5.65322	0.442667	0.557333	0.485639	0.514361	0.518383	0.481617	0.351209	0.175299	0.182587	0.0945598	0.196345	0.317832	0.155134	0.234792	0.160398	0.131844	0.684558	10009.9	16840.9	0.576485	0.768271	2.07567	1.27029	1.22841	1.14421	1.21131	1.70443	2.47719	4958.9	13611.3	447.283	20777.7	0.172344	0.0483298	0.818286	0.730335	0.495846	0.467191	0.169988
470	91996.6	4.8906	91820.6	4.87665	92317.9	4.91753	89801.2	4.83828	0.436024	0.563976	0.472748	0.527252	0.496319	0.503681	0.281655	0.209767	0.241056	0.107753	0.15977	0.275412	0.218284	0.16418	0.1953	0.146824	0.561658	10831.7	15401.5	0.656664	0.766565	1.78045	1.2562	1.17355	1.10352	1.25146	1.49623	2.21628	6023.98	11832.5	431.232	21411	0.212543	0.0622629	0.789377	0.588353	0.493423	0.320168	0.237948
471	91930.3	5.37514	91823.4	5.36267	92123.6	5.39948	89417.9	5.37856	0.496264	0.503736	0.524985	0.475015	0.494416	0.505584	0.320822	0.195091	0.249294	0.112977	0.121815	0.272731	0.199458	0.176656	0.218406	0.13275	0.877113	11385.9	17241.6	0.610686	0.672162	1.89956	1.29109	1.23347	1.02449	1.25403	1.8346	2.95208	5283.7	13988.5	466.29	19921.3	0.173151	0.0587397	0.808657	0.674563	0.538132	0.321045	0.150652
472	99045.6	5.03373	98914.3	5.02028	99284.5	5.05944	97410	4.98729	0.459373	0.540627	0.440502	0.559498	0.485265	0.514735	0.268355	0.187159	0.225996	0.141542	0.176948	0.252231	0.194635	0.20524	0.148531	0.199363	0.918418	11454.8	16234.2	0.639743	0.810229	1.63036	1.25436	1.0826	1.14263	1.29265	1.66605	1.29476	5959.11	12916.4	469.907	19897.7	0.214449	0.0657145	0.834871	0.639058	0.503932	0.251801	0.231243
473	92676.8	5.51148	92591.6	5.50065	92831.2	5.53314	91004.8	5.48384	0.428052	0.571948	0.506189	0.493811	0.524281	0.475719	0.279205	0.228606	0.264237	0.0960105	0.131941	0.293646	0.216316	0.189492	0.143656	0.15689	0.149196	11681.3	17944.2	0.579638	0.738949	1.77369	1.18353	1.10902	1.15445	1.25325	1.61304	3.24174	5427.95	14563.2	465.448	22591.6	0.137111	0.0381923	0.8075	0.600363	0.513936	0.332915	0.179839
474	91931.8	5.23123	91909.3	5.21801	91971.1	5.25626	91216.9	5.18506	0.421543	0.578457	0.414681	0.585319	0.589163	0.410837	0.292586	0.225741	0.287517	0.0997041	0.0944531	0.361854	0.15389	0.174003	0.168106	0.142147	0.223677	12787.5	17243.8	0.777311	0.821137	1.57193	1.27538	1.16405	1.01562	1.32303	1.78204	2.08991	4866.99	13343.3	462.02	19822	0.187949	0.0521915	0.752758	0.703621	0.495203	0.381446	0.162526
475	99529.8	5.52379	99237.2	5.51074	100058	5.54874	95366.7	5.47035	0.465913	0.534087	0.522915	0.477085	0.563342	0.436658	0.331399	0.215269	0.202675	0.0978696	0.152787	0.319548	0.187699	0.192798	0.19593	0.104025	0.99293	13379.1	19286.5	0.672401	0.737749	1.62299	1.23109	1.19919	1.19591	1.28251	1.46747	1.81189	5366.28	13270.8	497.131	20381.7	0.178245	0.0638258	0.829584	0.652112	0.499905	0.415235	0.254878
476	90458	5.34036	90324.9	5.33146	90695.3	5.35846	87972	5.29768	0.448105	0.551895	0.413431	0.586569	0.563734	0.436266	0.253696	0.175353	0.288221	0.137242	0.145487	0.26374	0.196414	0.21808	0.171237	0.150529	0.501825	10177.4	17235	0.594154	0.737494	1.6385	1.10007	1.37989	1.05908	1.29189	1.55761	1.76424	4875.3	13122.1	499.927	18765	0.18604	0.0451408	0.80589	0.601487	0.529967	0.344347	0.158075
477	95179.3	5.00772	94881.9	4.99905	95713.4	5.02569	91219.1	5.02081	0.422066	0.577934	0.493543	0.506457	0.50434	0.49566	0.318909	0.203009	0.234865	0.09751	0.145707	0.239245	0.204323	0.255917	0.168346	0.132168	0.426317	12319.3	18807.3	0.700125	0.748827	1.87769	1.23031	1.34579	1.2154	1.2138	1.63234	2.33051	5264.34	14648.8	492.4	18783.1	0.197796	0.0520469	0.776067	0.696704	0.521401	0.287537	0.126998
478	98455.4	5.25931	98122.6	5.24859	99055.3	5.2804	94898.1	5.25504	0.421989	0.578011	0.512612	0.487388	0.574324	0.425676	0.325839	0.233492	0.212483	0.0983298	0.129856	0.267846	0.163411	0.284219	0.154759	0.129765	0.786264	12549.2	18379	0.712515	0.803818	1.81703	1.32924	1.16854	1.14877	1.29426	1.91384	1.82221	5619.63	14405.4	497.307	19864.7	0.197638	0.0520993	0.780949	0.641426	0.549371	0.321201	0.230958
479	88532.5	5.8095	88403.8	5.79	88764.7	5.84641	86282.6	5.708	0.429712	0.570288	0.49429	0.50571	0.543062	0.456938	0.261311	0.203626	0.257109	0.127875	0.150079	0.31983	0.187449	0.200945	0.158297	0.133479	0.149884	11356.6	17602.3	0.549825	0.773144	1.83249	1.3163	1.19608	1.11278	1.25511	1.51838	3.20514	5335.95	13994.6	516.635	20820.3	0.195993	0.0359086	0.836616	0.665385	0.459287	0.379596	0.258737
480	87793.5	5.57555	87476.7	5.5698	88368.8	5.58748	84050	5.58604	0.473405	0.526595	0.489561	0.510439	0.529782	0.470218	0.351284	0.213762	0.239608	0.0679439	0.127401	0.316031	0.19727	0.179183	0.167099	0.140417	0.383339	11353.8	21554.5	0.607273	0.79403	1.61379	1.17677	1.34101	1.14438	1.19923	1.86566	2.60955	5390.26	12554.4	534.908	19547.3	0.190331	0.0463955	0.807499	0.648623	0.501033	0.344604	0.131565
481	95024.9	5.57887	94876.6	5.56607	95292.2	5.60325	92422.1	5.55208	0.428389	0.571611	0.5439	0.4561	0.507184	0.492816	0.273077	0.239392	0.238085	0.0926499	0.156796	0.288247	0.194474	0.187358	0.182592	0.14733	0.593008	10958	16862.9	0.581249	0.754518	1.77118	1.34405	1.10818	1.08391	1.26004	1.5524	2.57571	5711.43	15385.6	485.215	19010	0.210008	0.0459397	0.78651	0.686204	0.532653	0.472954	0.207902
482	92441.8	5.27876	92292.3	5.27021	92714.8	5.29596	90371.7	5.28264	0.47738	0.52262	0.408483	0.591517	0.480107	0.519893	0.309968	0.210994	0.272847	0.0720444	0.134147	0.245108	0.193784	0.232277	0.165161	0.163669	0.159924	11749	17180.5	0.60903	0.779123	1.86665	1.25955	1.2146	1.15519	1.27415	1.63623	2.42023	5852.57	12380.3	535.023	18666.8	0.196515	0.0667512	0.81424	0.629732	0.516554	0.398983	0.26636
483	93411.4	5.21912	93224.2	5.21	93754.1	5.23716	91276.6	5.21422	0.474269	0.525731	0.470091	0.529909	0.531258	0.468742	0.280736	0.248224	0.235492	0.0771092	0.158439	0.250982	0.22322	0.162641	0.1619	0.201256	0.190142	12011.3	18930.3	0.597595	0.808616	1.73814	1.26314	1.09812	1.16325	1.28295	1.75267	2.31168	6119.39	12731.7	495.127	17324.9	0.14161	0.0514481	0.773098	0.609688	0.555108	0.296386	0.153258
484	95758.5	5.36626	95537.2	5.34679	96160.1	5.40368	93499.4	5.27897	0.463032	0.536968	0.472099	0.527901	0.531587	0.468413	0.298634	0.23696	0.210685	0.0997875	0.153933	0.318713	0.245818	0.162798	0.152036	0.120635	0.916943	12984.9	17351	0.666255	0.828591	1.91722	1.27094	1.15247	1.16284	1.25058	1.66585	2.32331	5608.07	13139.9	462.267	22499.7	0.176631	0.0618558	0.863302	0.66582	0.450966	0.376069	0.151527
485	84707.7	5.67385	84508.5	5.65877	85069.2	5.70242	81811.2	5.63973	0.50679	0.49321	0.532859	0.467141	0.502285	0.497715	0.275426	0.197669	0.251335	0.095326	0.180244	0.219591	0.241782	0.182257	0.198813	0.157557	0.768348	10753.4	16351	0.662176	0.731877	1.64448	1.30565	1.16672	1.16239	1.27302	1.73872	2.67509	5306.05	13004.5	467.668	19247.8	0.234178	0.0534577	0.842662	0.730412	0.504503	0.363437	0.224122
486	89256.9	5.28443	88894.6	5.26882	89913.1	5.31358	84741.9	5.20456	0.40096	0.59904	0.446203	0.553797	0.556838	0.443162	0.296455	0.214431	0.269813	0.0866379	0.132663	0.367664	0.159762	0.184255	0.168047	0.120272	0.536117	8735.56	20727.2	0.627082	0.775141	1.56195	1.28081	1.07415	1.07541	1.24725	1.75092	2.24135	5348.01	13859.6	467.018	19808.9	0.263174	0.0448578	0.778929	0.651862	0.471852	0.353604	0.266097
487	83413.5	5.56483	83095.5	5.55354	83988.1	5.5868	79721.6	5.52374	0.459932	0.540068	0.430953	0.569047	0.544326	0.455674	0.29438	0.210533	0.265472	0.0636874	0.165928	0.280141	0.208158	0.194354	0.206269	0.111078	0.00459632	12067.1	18612.4	0.676179	0.786172	1.63072	1.19729	1.26019	1.07455	1.2449	1.62156	2.23846	4904.39	12002.7	535.784	18798.5	0.228874	0.0419789	0.771727	0.692275	0.440851	0.384818	0.237568
488	94860.9	5.57588	94566.7	5.56367	95394.3	5.59863	91264.8	5.56243	0.457465	0.542535	0.434336	0.565664	0.53475	0.46525	0.287692	0.237269	0.265866	0.0705358	0.138638	0.27398	0.195447	0.226987	0.163622	0.139964	0.453392	10314.3	18935.9	0.635472	0.777862	1.53521	1.35793	1.16045	1.1151	1.25156	1.75832	2.18561	5905.83	13779.1	418.368	18183.9	0.179901	0.0466914	0.789608	0.608746	0.511889	0.500985	0.143918
489	87045.9	5.35176	86631.9	5.33788	87796.9	5.37914	82841.7	5.2995	0.481541	0.518459	0.508042	0.491958	0.517861	0.482139	0.329762	0.178392	0.244956	0.0797447	0.167146	0.31884	0.157935	0.216493	0.165362	0.14137	0.767566	10288.4	19988.5	0.663832	0.804447	1.87408	1.2139	1.18526	1.11405	1.25044	1.55351	2.4467	5347.21	12336.9	460.84	17725.4	0.214935	0.0624326	0.851141	0.620148	0.511206	0.293142	0.250631
490	95496.7	5.02	95313.7	5.00404	95827	5.04999	93334.1	4.92771	0.438715	0.561285	0.478376	0.521624	0.495115	0.504885	0.301225	0.208641	0.237155	0.122169	0.130811	0.358345	0.24071	0.150217	0.162935	0.0877927	0.999031	11743.3	16421.8	0.599602	0.829282	1.63758	1.23093	1.10597	1.11376	1.21217	1.87066	1.88371	5232.67	13099.2	479.523	21399.6	0.199149	0.0705188	0.803369	0.661114	0.517317	0.344154	0.21483
491	89287.6	4.8608	89174.6	4.85521	89492.6	4.87174	87565.7	4.87651	0.475067	0.524933	0.5145	0.4855	0.522974	0.477026	0.335314	0.195075	0.274842	0.0781477	0.116621	0.246715	0.182001	0.24727	0.183174	0.14084	0.114291	11586.8	16550.8	0.490919	0.819962	1.65186	1.29633	1.18572	0.980611	1.29424	1.65485	2.18548	5087.29	11376.6	470.078	20826.9	0.202131	0.076217	0.787376	0.646468	0.443592	0.338477	0.215761
492	86427.8	5.37776	85972.9	5.36166	87249.8	5.40799	81785	5.3157	0.469748	0.530252	0.465954	0.534046	0.558538	0.441462	0.330491	0.195789	0.238505	0.0601858	0.175029	0.291243	0.182745	0.240398	0.182519	0.103095	0.195229	9182.48	17856.1	0.632214	0.828167	1.70587	1.35258	1.17539	1.0512	1.27916	1.62166	2.2775	4717.78	13747.3	531.108	19351.5	0.17863	0.049919	0.763888	0.593026	0.479313	0.381614	0.241172
493	88953.9	5.56159	88619.7	5.55403	89556.2	5.57676	84462.1	5.58971	0.467887	0.532113	0.521126	0.478874	0.561311	0.438689	0.399297	0.212203	0.185356	0.084073	0.119072	0.259059	0.191351	0.233559	0.20491	0.111121	0.0286036	11855.8	20650.1	0.576793	0.786818	1.75682	1.28553	1.15717	1.12353	1.26463	1.68746	2.16561	4844.9	13474.8	476.657	20011.3	0.194252	0.045228	0.802562	0.575229	0.471562	0.386807	0.162667
494	87396	5.25694	87210.8	5.23855	87731.1	5.29184	84794.3	5.17523	0.434834	0.565166	0.487449	0.512551	0.461169	0.538831	0.286173	0.22	0.225074	0.116612	0.15214	0.278365	0.267647	0.17193	0.140289	0.14177	0.765163	11144.1	18199.7	0.574893	0.785211	1.90113	1.34344	1.09285	1.06468	1.2374	1.86639	2.28171	5211.4	13640.8	453.626	21430.5	0.260565	0.0486933	0.819224	0.595588	0.532108	0.336696	0.16794
495	88191.9	6.01632	88002.4	5.99021	88532.7	6.06584	86229.6	5.89367	0.462307	0.537693	0.491427	0.508573	0.462981	0.537019	0.30786	0.163902	0.282423	0.0893433	0.156472	0.322973	0.249282	0.169881	0.136707	0.121156	0.154312	12298.8	17966.2	0.760258	0.838372	1.82564	1.28167	1.13084	1.10875	1.29216	1.56458	2.35902	4881.99	13729.6	502.672	18975.9	0.168684	0.0384959	0.839375	0.636512	0.530077	0.382976	0.18384
496	93176.8	5.50536	93030.7	5.4932	93441.8	5.52904	91063	5.48439	0.521614	0.478386	0.588352	0.411648	0.478155	0.521845	0.314372	0.150441	0.281815	0.0988072	0.154564	0.306917	0.170154	0.173225	0.146535	0.203169	0.299162	12099.3	19780.7	0.679052	0.758158	1.74171	1.26497	1.13781	1.0927	1.28521	1.54829	2.27703	4871.66	13847.7	553.325	20116.3	0.151644	0.0558732	0.800682	0.665632	0.514353	0.372245	0.107204
497	93926.1	5.51758	93691.6	5.50561	94349.9	5.54071	91305.6	5.49712	0.467622	0.532378	0.477371	0.522629	0.547632	0.452368	0.323234	0.189861	0.282218	0.0746398	0.130046	0.261473	0.239978	0.178407	0.156574	0.163568	0.434704	11251.5	19593	0.736092	0.791905	1.69415	1.29548	1.14927	1.17709	1.26697	1.52418	1.89798	5214.65	13691.2	476.808	19262.1	0.186595	0.047884	0.771211	0.661348	0.481741	0.328544	0.265817
498	85858.9	5.1444	85587.7	5.12983	86343.7	5.17337	82712.6	5.05892	0.473129	0.526871	0.496941	0.503059	0.495833	0.504167	0.260015	0.212368	0.215962	0.133119	0.178536	0.313067	0.195306	0.210979	0.191744	0.0889042	0.58709	13227.4	18233.1	0.599757	0.813008	2.06651	1.13185	1.25135	1.15328	1.30391	1.72609	2.82	4592.68	14136.2	435.549	18251.9	0.186576	0.0505225	0.773076	0.617321	0.540665	0.360621	0.115428
499	87719.7	5.80243	87643.2	5.78773	87859	5.82998	86429.6	5.7322	0.454248	0.545752	0.530251	0.469749	0.503596	0.496404	0.272501	0.226308	0.202934	0.171489	0.126767	0.307209	0.2448	0.148816	0.146088	0.153087	0.899211	13380.6	18430.2	0.568808	0.784742	1.53973	1.26401	1.03792	1.08902	1.31182	1.81639	2.28237	5621.96	12882.3	459.104	17039.1	0.245457	0.0362835	0.808327	0.624755	0.569802	0.350031	0.235328
500	94372.8	5.39533	94120.9	5.38502	94826.6	5.41636	91749.7	5.37459	0.453891	0.546109	0.51853	0.48147	0.5671	0.4329	0.290059	0.201547	0.311671	0.0798467	0.116876	0.274455	0.190584	0.208553	0.179043	0.147366	0.637788	10077.6	19196.6	0.638611	0.833247	1.92643	1.22506	1.21995	1.01353	1.23807	1.61091	2.00391	5417.87	13502.9	464.343	19345.3	0.198144	0.0490327	0.811029	0.598929	0.516229	0.32486	0.167976
501	88973	5.70749	88710.3	5.68923	89448.1	5.74191	85487	5.61974	0.476324	0.523676	0.417132	0.582868	0.499219	0.500781	0.290741	0.182039	0.225611	0.0966837	0.204925	0.283158	0.21273	0.2049	0.141278	0.157933	0.449117	12201.3	18273	0.670917	0.755305	1.62835	1.26994	1.06435	1.11105	1.26478	1.54974	1.91129	5137.06	13294.1	455.547	19501.5	0.174593	0.0389543	0.787322	0.611412	0.505306	0.407405	0.192934
502	90232.2	5.24116	89920.2	5.22882	90795.1	5.26568	86915.8	5.19613	0.451678	0.548322	0.499354	0.500646	0.530777	0.469223	0.308022	0.226978	0.208273	0.0841303	0.172597	0.284363	0.212973	0.186747	0.176827	0.13909	0.572368	12330.1	18122.5	0.674806	0.806711	1.75977	1.18286	1.11016	1.16834	1.25262	1.67164	2.14144	5214.16	13967.6	473.478	20224.8	0.208855	0.0461779	0.792321	0.52579	0.487721	0.337124	0.227158
503	87101.1	5.30704	86865.5	5.29633	87528	5.32867	84085.6	5.25827	0.436664	0.563336	0.503277	0.496723	0.523895	0.476105	0.302133	0.167017	0.269712	0.0924911	0.168648	0.295969	0.224595	0.179511	0.137829	0.162096	0.709787	10630.6	20200.7	0.549959	0.800862	1.97179	1.15359	1.06645	1.12878	1.28191	1.90278	2.5115	4967.45	13877.8	434.34	19290.8	0.173646	0.0491002	0.796212	0.673944	0.477063	0.365246	0.216134
504	96941.2	5.28099	96622.2	5.26346	97516.5	5.31417	92718.3	5.18551	0.44016	0.55984	0.480786	0.519214	0.572128	0.427872	0.259294	0.188052	0.283615	0.0879636	0.181075	0.299427	0.147793	0.215596	0.202065	0.13512	0.988088	10576.1	17399.8	0.693069	0.750768	1.62644	1.23211	1.13115	1.11211	1.26827	1.99803	2.09176	5256.05	15221.6	534.672	21516.4	0.162512	0.0523868	0.784629	0.674519	0.47384	0.341481	0.297615
505	91133	4.86999	90951	4.85393	91463.2	4.90025	88405.2	4.79483	0.425712	0.574288	0.435296	0.564704	0.527363	0.472637	0.219833	0.20738	0.273996	0.0989497	0.199841	0.295199	0.157521	0.188898	0.169068	0.189314	0.922349	10885.6	18493.2	0.558827	0.771816	1.64879	1.28986	1.13377	1.14822	1.25388	1.60079	2.36107	5211.18	14074.5	459.325	21120.1	0.216959	0.0599	0.834678	0.672524	0.512103	0.346263	0.114702
506	89682.1	5.40496	89487.7	5.39445	90033.2	5.42493	86408.2	5.34962	0.458833	0.541167	0.484015	0.515985	0.509415	0.490585	0.286507	0.193469	0.301738	0.0701852	0.148101	0.360984	0.140966	0.211157	0.160168	0.126724	0.49423	11209.6	19707.3	0.55274	0.761475	1.53186	1.20016	1.10542	1.0968	1.27002	1.91115	2.81355	5055.88	14782.9	540.105	19158.4	0.170519	0.0417423	0.744043	0.672115	0.486964	0.376346	0.17941
507	87226.1	5.0416	86966.8	5.03046	87696.5	5.06301	84218.6	5.00989	0.43964	0.56036	0.489739	0.510261	0.496031	0.503969	0.2606	0.251977	0.208632	0.113275	0.165515	0.274343	0.207972	0.161635	0.205471	0.150579	0.309008	11532.3	18621	0.615905	0.804347	1.55109	1.22474	1.19554	1.14924	1.28441	1.68158	2.75988	5283.17	13429.4	508.662	19409	0.176248	0.0449627	0.778529	0.567604	0.477841	0.317293	0.158658
508	88343.7	5.71545	88138.6	5.70364	88714.9	5.73772	85649.9	5.6687	0.423156	0.576844	0.541784	0.458216	0.568915	0.431085	0.296384	0.218753	0.225813	0.114492	0.144558	0.333045	0.183153	0.192649	0.147834	0.143319	0.197583	11275.2	18765.6	0.58873	0.800302	1.46399	1.2262	0.999214	1.17073	1.20069	1.74042	2.70727	5399.25	14886.2	504.19	19399.3	0.201393	0.0262786	0.765904	0.636867	0.568532	0.30818	0.176404
509	95893.7	5.45994	95626.4	5.4458	96377.7	5.48759	92740.3	5.43584	0.454413	0.545587	0.497027	0.502973	0.503976	0.496024	0.310069	0.20389	0.232959	0.082661	0.170421	0.270727	0.183856	0.202712	0.170965	0.171741	0.795818	10264.8	17562.9	0.603328	0.803814	1.96379	1.3281	1.08796	1.15442	1.33056	1.75515	2.04711	6033.61	14771.5	473.431	19789	0.178303	0.0422686	0.805164	0.680882	0.54147	0.266765	0.104677
510	92879.6	5.33891	92739.9	5.3186	93132.4	5.37649	90518.7	5.25186	0.456246	0.543754	0.525446	0.474554	0.522584	0.477416	0.291868	0.188052	0.273106	0.101641	0.145334	0.301397	0.199433	0.185191	0.202817	0.111162	0.777397	12159.8	16786.6	0.6128	0.750406	1.64826	1.40723	1.12065	1.11124	1.23248	1.94468	2.83205	5233	14200.4	468.975	19549.4	0.132433	0.0549508	0.816665	0.634011	0.490974	0.3148	0.232808
511	95820.9	5.28225	95615.8	5.26921	96190.5	5.30757	92741.7	5.22697	0.417122	0.582878	0.419344	0.580656	0.501927	0.498073	0.322661	0.21605	0.190701	0.10184	0.168747	0.321108	0.213575	0.168817	0.171264	0.125237	0.84964	12120.6	16504.3	0.644632	0.751908	1.76262	1.22129	1.16707	1.11872	1.2402	1.52348	2.41946	5583.78	14909	555.243	19596.3	0.170534	0.0481769	0.776997	0.656542	0.541329	0.353978	0.15668
512	99957.1	5.38986	99846.9	5.38098	100158	5.407	98349.1	5.39742	0.485383	0.514617	0.46289	0.53711	0.491267	0.508733	0.29103	0.233227	0.243346	0.102616	0.129781	0.246123	0.210874	0.210814	0.159829	0.17236	0.757532	12616	17351.8	0.672104	0.765754	1.56359	1.27155	0.945118	1.08399	1.22276	1.69819	2.56629	6111.72	14079.6	531.351	21259.7	0.167068	0.056541	0.795317	0.645976	0.452543	0.431119	0.196389
513	96337.5	5.08811	96059.5	5.07859	96841.4	5.1064	93069.5	5.06379	0.427821	0.572179	0.492701	0.507299	0.551088	0.448912	0.344135	0.206486	0.229426	0.0666187	0.153335	0.305499	0.19449	0.232145	0.138636	0.129229	0.93918	11404.5	18171.1	0.571784	0.810949	1.66506	1.27271	1.21752	1.21242	1.31485	1.85594	2.30988	5932.97	14200.3	469.087	21395.3	0.195611	0.0590464	0.77318	0.690745	0.481162	0.364253	0.222773
514	92230.4	5.50972	91997.9	5.49974	92647.5	5.52933	89339.4	5.47693	0.458433	0.541567	0.487907	0.512093	0.426418	0.573582	0.288702	0.198759	0.283634	0.0713879	0.157517	0.304014	0.163973	0.215322	0.178134	0.138557	0.654388	13020.5	18740.4	0.617262	0.810864	1.75235	1.21762	1.20438	1.12458	1.25943	1.92972	1.75422	4816.49	14164.8	527.805	20122.3	0.167978	0.0430555	0.741235	0.640072	0.519005	0.426494	0.235724
515	97525.4	5.65553	97398.4	5.6385	97753.7	5.68818	95307	5.55211	0.487344	0.512656	0.477221	0.522779	0.492746	0.507254	0.270439	0.1897	0.249682	0.144672	0.145506	0.311556	0.224213	0.16409	0.162233	0.137908	0.604465	10942.7	17949.9	0.624576	0.736619	1.84626	1.22837	1.08601	1.13529	1.23016	1.5617	2.65	5777.19	15624.4	443.417	19532.4	0.14688	0.0372073	0.753628	0.670231	0.528068	0.272885	0.22778
516	89256	4.94584	89123.4	4.93553	89497.9	4.96607	86963.5	4.90526	0.474937	0.525063	0.468756	0.531244	0.512815	0.487185	0.254832	0.225109	0.245433	0.114539	0.160087	0.291962	0.19792	0.188444	0.159416	0.162258	0.530456	10060.1	15611.2	0.570334	0.738024	1.76625	1.19764	1.12451	1.11872	1.23683	1.85388	2.41514	5734.72	13127.8	474.55	18568.4	0.211603	0.0631331	0.776781	0.61507	0.481459	0.425825	0.169635
517	86824.8	5.85268	86613.3	5.8312	87209	5.89309	83765.4	5.71341	0.503008	0.496992	0.520609	0.479391	0.572988	0.427012	0.220472	0.238746	0.212539	0.118217	0.210025	0.34128	0.186342	0.154451	0.159602	0.158325	0.0421796	12088.4	17987.1	0.580983	0.76674	1.87554	1.3072	1.25957	1.05842	1.30639	1.82255	2.06532	5532.06	12779.9	515.367	18290.9	0.219755	0.045246	0.812064	0.699213	0.520411	0.398435	0.256099
518	89794.4	5.3918	89558.2	5.38206	90222.1	5.41131	86272.6	5.41283	0.46484	0.53516	0.490723	0.509277	0.546714	0.453286	0.359233	0.185013	0.232295	0.0983182	0.125141	0.265229	0.177398	0.196638	0.22138	0.139355	0.399233	9666.02	18688.2	0.566604	0.765426	1.97808	1.30988	1.16759	1.09996	1.27075	1.71279	2.62167	5444.02	13295.8	484.962	21438.3	0.215749	0.0530958	0.812799	0.639375	0.519323	0.349863	0.176143
519	85963.8	5.57094	85809.3	5.56181	86245.1	5.5891	84020.1	5.5334	0.410337	0.589663	0.485546	0.514454	0.536129	0.463871	0.308528	0.208098	0.258505	0.115095	0.109774	0.331086	0.22857	0.169604	0.142833	0.127907	0.0484753	11706	18816.9	0.572968	0.812141	1.64313	1.14549	1.2843	1.09839	1.29444	1.75946	2.93237	5319.08	11998.5	450.839	22379.2	0.188472	0.0403704	0.80893	0.616863	0.50089	0.403392	0.23476
520	93430.8	5.51009	93312.6	5.49509	93645.8	5.53885	91358.5	5.44441	0.436601	0.563399	0.481948	0.518052	0.510091	0.489909	0.306708	0.182752	0.259032	0.0912601	0.160249	0.295485	0.24589	0.171697	0.131559	0.155369	0.538472	11752	17408.9	0.582267	0.744881	1.85483	1.28628	1.22166	1.117	1.25186	1.76918	2.6065	5982.16	14546	527.824	20680.7	0.235477	0.0445155	0.797512	0.731533	0.504918	0.343132	0.202085
521	88285.3	4.63638	88109	4.62604	88606.1	4.65588	85491.8	4.62657	0.428419	0.571581	0.503001	0.496999	0.557652	0.442348	0.301952	0.193379	0.228758	0.115588	0.160323	0.259662	0.190778	0.184698	0.171849	0.193014	0.709251	11075.3	19619.3	0.523538	0.767474	1.55259	1.30058	1.10102	1.13567	1.24625	1.74668	2.52444	5120.38	12549.7	507.744	21370	0.188531	0.0654497	0.808793	0.574089	0.444349	0.328691	0.170441
522	91644	5.55358	91528.8	5.5358	91851.2	5.58716	89553.5	5.47058	0.471521	0.528479	0.450933	0.549067	0.499972	0.500028	0.306291	0.167769	0.297378	0.1034	0.125162	0.319121	0.199615	0.228768	0.138077	0.114418	0.00886492	11293.2	16862.3	0.611132	0.752562	1.81756	1.33258	1.04623	1.07464	1.26341	1.76261	3.14285	5369.49	14762.1	492.772	19189.3	0.217235	0.0548222	0.82515	0.661695	0.525539	0.369244	0.257827
523	93048.1	5.60002	92775.7	5.58671	93540.6	5.62598	89375.1	5.52573	0.496984	0.503016	0.466716	0.533284	0.529976	0.470024	0.2567	0.220543	0.237352	0.0969803	0.188425	0.341067	0.141003	0.226162	0.128026	0.163742	0.49472	10950.6	19372.5	0.5675	0.785018	1.72054	1.15864	1.11081	1.03424	1.31996	1.89901	1.7065	5539.44	13970.6	492.227	19537	0.186339	0.0438791	0.814569	0.6082	0.495106	0.316178	0.172219
524	87706.2	5.99447	87636.2	5.97724	87831.8	6.02679	85942.9	5.94803	0.444789	0.555211	0.508084	0.491916	0.535268	0.464732	0.333034	0.231945	0.205665	0.115237	0.114119	0.322259	0.215196	0.206972	0.116806	0.138767	0.303029	12351	16620.4	0.644723	0.70997	1.72766	1.38753	1.12688	1.14282	1.26406	1.79265	1.34504	5017.69	12070.7	515.379	20543.1	0.172896	0.0323165	0.782093	0.631226	0.496993	0.480154	0.151748
525	88401.3	5.62404	88178.5	5.60971	88803.4	5.6523	85238.9	5.60966	0.429688	0.570312	0.487882	0.512118	0.584178	0.415822	0.374395	0.166838	0.260431	0.0741942	0.124141	0.310478	0.163054	0.212479	0.173998	0.139991	0.479534	10187.7	17375.8	0.660659	0.750541	1.93673	1.29815	1.1287	1.17494	1.36614	1.61174	1.99547	5232.3	12578.1	485.132	20653.4	0.192586	0.0418126	0.830584	0.604498	0.512086	0.323537	0.208871
526	89599.3	5.21891	89458.1	5.20388	89851.1	5.24749	86650.5	5.13051	0.448842	0.551158	0.461527	0.538473	0.555381	0.444619	0.259325	0.175092	0.262011	0.130067	0.173504	0.304039	0.155209	0.252187	0.15737	0.131195	0.242801	10619.5	16812	0.513812	0.766342	1.80721	1.27218	1.20671	1.18477	1.22882	1.89948	2.35811	4288.33	15184.4	516.991	19013.8	0.160109	0.0573175	0.806501	0.675045	0.468851	0.397468	0.228361
527	92241.2	5.46684	92106.2	5.46164	92485.5	5.47773	89399.7	5.48842	0.470807	0.529193	0.439363	0.560637	0.540216	0.459784	0.36678	0.189079	0.230684	0.0875269	0.12593	0.310652	0.169823	0.191932	0.188299	0.139295	0.843357	11629.9	18731.3	0.511492	0.735531	1.76184	1.16427	1.1837	1.07769	1.31089	1.68996	2.53437	5729.93	13615.1	498.019	19557.9	0.231944	0.0528262	0.786137	0.646969	0.559017	0.342498	0.258758
528	93817.1	5.13869	93661.2	5.13073	94101.6	5.15386	91923.5	5.15408	0.472111	0.527889	0.461666	0.538334	0.578722	0.421278	0.372837	0.162241	0.248875	0.0894805	0.126567	0.316033	0.14484	0.181778	0.153067	0.204282	0.643392	9881.64	17480.2	0.66503	0.783097	1.48565	1.28756	1.26537	1.14856	1.24636	1.71209	2.76626	5872.56	13547.2	539.579	19803	0.156026	0.0610359	0.796749	0.594774	0.513438	0.325103	0.197935
529	86643.5	5.3711	86310.2	5.36025	87247.1	5.39237	82056.5	5.3378	0.45136	0.54864	0.467123	0.532877	0.498141	0.501859	0.258572	0.234095	0.26496	0.0816325	0.160741	0.2903	0.154221	0.212458	0.217584	0.125437	0.354674	12551.1	22661.2	0.583445	0.767006	1.82659	1.23321	1.12482	1.19039	1.2323	1.83413	2.48544	5159.87	12173.8	499.936	18256.8	0.198134	0.0489495	0.768764	0.694422	0.520457	0.399739	0.233509
530	85957.6	5.11071	85565.3	5.09254	86668.2	5.14524	81604.1	5.00756	0.492458	0.507542	0.40342	0.59658	0.502523	0.497477	0.245105	0.218122	0.224768	0.102487	0.209518	0.304308	0.19126	0.22252	0.164781	0.117131	0.0131666	10983	18390.8	0.640189	0.794531	1.73079	1.22203	1.28887	1.15791	1.30215	1.69222	2.37564	5333.05	12754.4	488.341	18836.7	0.239173	0.060021	0.807751	0.614103	0.494083	0.4003	0.155817
531	85530.5	6.03066	85385.8	6.02017	85789.3	6.05169	83599.4	5.99944	0.456852	0.543148	0.448905	0.551095	0.537986	0.462014	0.308567	0.209069	0.276193	0.0846651	0.121506	0.298705	0.220252	0.202083	0.128713	0.150248	0.0323446	11763.9	19300	0.545146	0.844128	1.94107	1.22277	1.1758	1.0987	1.27716	1.61612	1.81039	4667.16	13202.4	536.517	20802.3	0.236965	0.0334081	0.810861	0.673377	0.474051	0.376862	0.233629
532	99700.5	5.52899	99532.2	5.51735	100003	5.55148	97069.4	5.52605	0.433486	0.566514	0.446472	0.553528	0.551515	0.448485	0.334597	0.217258	0.230798	0.0863095	0.131038	0.275824	0.178568	0.191225	0.225426	0.128958	0.572822	13558	18141.8	0.580314	0.783999	1.80738	1.34453	1.16993	1.13059	1.33998	1.65318	1.92074	5926.38	14815.9	444.2	20458.8	0.192274	0.0357328	0.770175	0.635067	0.492639	0.293853	0.21181
533	87170.1	5.37312	86897.1	5.35696	87664.4	5.40379	82653.1	5.2444	0.474782	0.525218	0.523875	0.476125	0.503741	0.496259	0.278975	0.17943	0.210638	0.109581	0.221377	0.341363	0.171613	0.196898	0.181318	0.108808	0.420784	12716.6	17167.3	0.67759	0.690028	1.48822	1.14486	1.1983	1.14441	1.25013	1.66075	2.14957	5327.51	12133.7	533.832	18213.2	0.204012	0.0536919	0.828927	0.668942	0.501625	0.31642	0.176959
534	94714.3	5.104	94501.1	5.08918	95099.4	5.1317	90933.8	5.0372	0.460323	0.539677	0.463986	0.536014	0.526281	0.473719	0.280684	0.219768	0.198678	0.151905	0.148964	0.314867	0.184887	0.16256	0.198593	0.139093	0.472571	11176.8	20281.4	0.582643	0.7388	1.68757	1.35246	1.22832	1.10927	1.30637	1.61204	1.9612	5090.21	14385.4	475.867	19889.7	0.200092	0.0523787	0.7363	0.710771	0.487343	0.317561	0.178184
535	91897.6	4.6269	91611.4	4.61439	92415.8	4.65184	88698	4.5978	0.410977	0.589023	0.490667	0.509333	0.551883	0.448117	0.37892	0.149875	0.201289	0.12088	0.149036	0.286582	0.19514	0.213974	0.169272	0.135033	0.712961	11487.5	17895.8	0.662341	0.795151	1.96793	1.26375	1.12193	1.1055	1.24498	1.61915	2.36825	5261.1	13170	464.053	18458.8	0.205807	0.0793927	0.862731	0.626956	0.449562	0.305968	0.172743
536	94949.3	5.71374	94727.2	5.69511	95351	5.74836	92080.6	5.63756	0.44832	0.55168	0.48433	0.51567	0.52035	0.47965	0.255326	0.212159	0.280325	0.0919841	0.160206	0.293211	0.190251	0.197293	0.190624	0.12862	0.136317	12781.6	19814.2	0.576358	0.805726	1.53402	1.31572	1.09834	1.04342	1.26197	1.40867	1.88591	5461.16	12872.7	446.874	18301.1	0.148923	0.039611	0.863427	0.618005	0.49969	0.295064	0.115262
537	84882.6	5.30862	84676.3	5.30037	85256.5	5.32488	82491.6	5.27099	0.451914	0.548086	0.461194	0.538806	0.544101	0.455899	0.301651	0.182138	0.292592	0.0858217	0.137797	0.325263	0.200386	0.161504	0.196443	0.116404	0.577563	10125.1	17242.1	0.538814	0.838873	1.59386	1.13823	1.23088	1.08831	1.27015	1.68078	2.29258	5124.71	11692.8	496.02	21071.3	0.212417	0.0517142	0.789454	0.658467	0.504208	0.354505	0.196283
538	88763.2	5.62164	88646.1	5.60518	88975.9	5.65215	85388.5	5.52069	0.438842	0.561158	0.502993	0.497007	0.545257	0.454743	0.25211	0.172451	0.322116	0.0852034	0.168119	0.339425	0.180746	0.184936	0.15857	0.136323	0.78662	10915.6	19924.4	0.462945	0.706499	1.67353	1.40239	1.12531	1.10405	1.29508	1.70353	2.40079	5570.09	12393.2	460.547	21673.7	0.214084	0.0411151	0.814893	0.57566	0.530274	0.417318	0.275213
539	88486.3	4.87974	88128.8	4.86829	89135.7	4.90245	85580.5	4.83962	0.428135	0.571865	0.533196	0.466804	0.474726	0.525274	0.332014	0.210088	0.224683	0.070936	0.162279	0.35222	0.170466	0.181984	0.159663	0.135667	0.306301	10450.2	17423.3	0.681062	0.868593	1.84642	1.22649	1.05978	1.06649	1.26798	1.65695	3.02431	5498.08	13512.4	484.564	19840.8	0.21195	0.0655852	0.806797	0.646006	0.49495	0.373253	0.107
540	82022.2	5.55773	81713.7	5.53813	82582.5	5.59434	78597.2	5.49297	0.454345	0.545655	0.445081	0.554919	0.473288	0.526712	0.311255	0.219178	0.183564	0.0797651	0.206237	0.276817	0.236602	0.156245	0.173454	0.156882	0.00706995	11122.4	16969.2	0.687267	0.778361	1.66388	1.37666	1.22237	1.09746	1.28566	1.64964	3.0524	5076.7	12664.4	488.81	21403.5	0.163187	0.0424389	0.800826	0.630453	0.491923	0.406739	0.166673
541	89161.4	4.87121	88911.4	4.86227	89615.8	4.88927	86258.5	4.8698	0.430282	0.569718	0.510729	0.489271	0.604311	0.395689	0.28233	0.235651	0.230142	0.119593	0.132285	0.244942	0.219084	0.169349	0.192875	0.17375	0.00650258	10576.1	19558.3	0.649309	0.783628	1.80295	1.23776	1.14464	1.09367	1.25488	1.94818	2.46498	5185	13336.7	423.336	19219.7	0.202177	0.0649567	0.806766	0.689446	0.459373	0.332543	0.192118
542	92031.3	5.29827	91867.6	5.28366	92326.1	5.32621	90238	5.23953	0.456426	0.543574	0.459802	0.540198	0.5345	0.4655	0.268483	0.217542	0.270181	0.14182	0.101974	0.333211	0.134841	0.249426	0.162324	0.120198	0.32627	11863.5	17395.5	0.6498	0.852565	1.78689	1.28201	1.11516	1.0856	1.24912	1.5945	2.19544	5306.83	12625.6	492.426	19366.7	0.214934	0.0568353	0.789457	0.690528	0.539238	0.397411	0.141352
543	87510	5.83519	87338	5.81934	87821.8	5.86618	84773	5.75994	0.450649	0.549351	0.520403	0.479597	0.497141	0.502859	0.284421	0.24765	0.224779	0.117884	0.125265	0.366312	0.164066	0.19457	0.137607	0.137445	0.0807298	12736.6	19639.5	0.616077	0.741728	1.94671	1.22434	1.16474	1.0879	1.2397	1.6864	2.54435	5351.76	12534.7	518.099	19110.8	0.218075	0.0401124	0.83122	0.683057	0.529945	0.339217	0.160107
544	95413	5.62707	95053.4	5.62171	96063.2	5.63897	91940.1	5.63542	0.412707	0.587293	0.496781	0.503219	0.497608	0.502392	0.34049	0.20284	0.237562	0.0609887	0.15812	0.290706	0.169385	0.180666	0.215237	0.144006	0.0797972	11821.9	18979.3	0.678079	0.825809	1.79511	1.18194	1.17391	1.05953	1.25497	1.73948	2.35082	5828.02	14736.6	490.303	20171.9	0.213305	0.0449465	0.810722	0.683037	0.515931	0.386769	0.281212
545	83288.9	5.51072	83002.4	5.50048	83805.5	5.53109	79924.6	5.46571	0.454876	0.545124	0.500817	0.499183	0.51088	0.48912	0.286344	0.202111	0.259915	0.0906053	0.161025	0.301557	0.195191	0.169107	0.213049	0.121096	0.678815	10038.2	19846.6	0.503593	0.836979	1.81473	1.16276	1.27943	1.10448	1.23533	1.68485	2.36703	4691.58	13182.6	461.217	19971.9	0.182518	0.0379967	0.790971	0.691252	0.501981	0.248853	0.149313
546	93849.2	5.34651	93693.3	5.33418	94127.2	5.37086	91365.3	5.32404	0.452639	0.547361	0.496213	0.503787	0.524493	0.475507	0.360426	0.151821	0.250082	0.0926988	0.144973	0.303112	0.162378	0.245066	0.119927	0.169517	0.993729	11567.9	17911.6	0.624192	0.768321	1.93886	1.27366	1.29458	1.10446	1.27234	1.76172	1.25305	4784.7	13727.8	465.088	19613.7	0.220867	0.0546559	0.815375	0.634411	0.447437	0.315493	0.229031
547	88669.1	5.14084	88408.1	5.13666	89142.3	5.15038	85573.6	5.16932	0.436849	0.563151	0.56801	0.43199	0.545114	0.454886	0.295384	0.177195	0.257527	0.0860838	0.18381	0.240184	0.180627	0.194354	0.220046	0.164789	0.182249	12080.4	19012.1	0.64793	0.781761	1.67683	1.15767	1.1518	1.10471	1.31363	1.54537	2.83449	5211.84	13340.7	434.807	20741.7	0.195363	0.0507791	0.793516	0.690855	0.539663	0.356907	0.111909
548	96898.9	5.28943	96607.6	5.2678	97427.1	5.33047	93763.4	5.17884	0.475606	0.524394	0.480772	0.519228	0.451679	0.548321	0.28328	0.187351	0.249444	0.0976478	0.182278	0.348438	0.164394	0.1939	0.176249	0.117019	0.870862	12779.2	17055	0.709922	0.790978	1.83684	1.28175	1.05927	1.01361	1.29509	1.85345	2.25009	5946.17	13066.6	499.561	20431.8	0.149955	0.0575361	0.796494	0.568072	0.513038	0.376205	0.222223
549	92064.8	5.05581	91809.5	5.04214	92527.7	5.08234	88473.3	4.99162	0.430033	0.569967	0.507472	0.492528	0.552829	0.447171	0.27156	0.219292	0.224852	0.10352	0.180776	0.307678	0.16012	0.211659	0.189162	0.131382	0.925039	12229.6	19676.6	0.520683	0.790964	1.9158	1.2445	1.22236	1.11307	1.25732	1.85352	2.86697	5513.36	13644.5	474.862	20690.7	0.152013	0.0557982	0.805606	0.605233	0.482172	0.337255	0.241124
550	93409.3	4.9473	93225.2	4.9298	93742.9	4.97981	91037.1	4.85784	0.450526	0.549474	0.453299	0.546701	0.522519	0.477481	0.284431	0.197408	0.269551	0.0786944	0.169915	0.354515	0.176799	0.178646	0.130589	0.159451	0.0177247	12574.9	18464.6	0.670802	0.783705	1.52756	1.29094	0.987573	1.09926	1.26365	1.59969	1.79358	5360.64	13442.3	534.613	17437.7	0.229146	0.0656805	0.793985	0.617156	0.482728	0.313072	0.244547
551	82300.1	5.25555	82055.4	5.24541	82745.2	5.27554	79477.1	5.25488	0.440795	0.559205	0.455071	0.544929	0.50371	0.49629	0.309904	0.212294	0.227945	0.08933	0.160527	0.272946	0.167537	0.213278	0.145792	0.200446	0.303652	10945.8	18580.7	0.653707	0.793465	1.73696	1.28182	1.00256	1.01795	1.30135	1.68603	2.41251	5255.8	12184.5	543.385	16960.3	0.254459	0.051356	0.816243	0.635676	0.504122	0.360739	0.18239
552	90855.8	5.35015	90799.9	5.33563	90956.9	5.37693	89478.9	5.27782	0.46187	0.53813	0.473626	0.526374	0.529	0.471	0.313745	0.21935	0.226771	0.0973522	0.142782	0.364025	0.194006	0.18239	0.121701	0.137878	0.825439	12143	15237.2	0.582813	0.742587	1.47922	1.31936	1.04603	1.13696	1.22659	1.77657	2.19464	5138.98	14054.1	491.787	18352.8	0.192544	0.0575483	0.798937	0.672212	0.495993	0.366628	0.193951
553	97720.3	5.04187	97453.3	5.02853	98202.7	5.06769	93593	4.99371	0.396745	0.603255	0.460988	0.539012	0.546511	0.453489	0.301746	0.171201	0.248587	0.109833	0.168633	0.275394	0.189006	0.220476	0.1925	0.122625	0.603821	11508.4	18496.6	0.599371	0.745394	1.78872	1.25529	1.11032	1.09888	1.21268	1.82928	2.05877	5541.43	13649.8	492.526	20831.4	0.171714	0.0625986	0.8343	0.678549	0.472264	0.438377	0.16627
554	88629.1	5.6013	88567.2	5.58924	88740.7	5.62449	87535.8	5.59151	0.428997	0.571003	0.470987	0.529013	0.556016	0.443984	0.320653	0.249166	0.259933	0.0634507	0.106797	0.293813	0.208542	0.182775	0.159656	0.155214	0.315128	13688.1	18377.9	0.587752	0.812158	1.69554	1.32293	1.28727	1.14749	1.28532	1.9604	2.92243	5036.83	14421.7	449.569	20740.4	0.195892	0.0417214	0.847222	0.617046	0.476832	0.321715	0.202035
555	84240.5	5.93782	83971.2	5.93126	84728.1	5.95142	80956.5	5.95317	0.450846	0.549154	0.51965	0.48035	0.487573	0.512427	0.379108	0.221801	0.181346	0.0850763	0.132669	0.31862	0.169531	0.232054	0.124899	0.154897	0.531007	10604.6	19515.2	0.527989	0.818474	1.97189	1.27055	1.24481	1.09337	1.27557	1.70576	3.15152	5350.59	13918.9	450.127	19962.9	0.241171	0.0347755	0.78306	0.718933	0.476139	0.406828	0.182399
556	91823.1	5.22055	91520.1	5.20152	92370	5.25809	87073.6	5.08007	0.453441	0.546559	0.470985	0.529015	0.571569	0.428431	0.244252	0.193389	0.288441	0.0810239	0.192894	0.295568	0.222325	0.232842	0.142391	0.106873	0.511309	9393.46	17512.8	0.630047	0.721606	2.10374	1.1464	1.19743	1.08951	1.26853	1.60485	2.87907	5692.76	13728	513.907	19931.9	0.171715	0.0498852	0.819726	0.590859	0.44616	0.26092	0.280368
557	95884.7	5.63525	95709.1	5.62279	96198.9	5.6593	93161.1	5.59621	0.477607	0.522393	0.482729	0.517271	0.555606	0.444394	0.28166	0.261434	0.21673	0.126301	0.113876	0.296347	0.198368	0.21434	0.188328	0.102616	0.597663	10383.2	14874	0.68479	0.752796	1.62762	1.22741	1.09297	1.07044	1.25901	1.65449	1.98035	5347.8	14392.8	522.316	20413.1	0.182767	0.0483283	0.80108	0.593172	0.525471	0.373439	0.213506
558	86619.7	5.65108	86272.7	5.64259	87249.2	5.66839	82943.9	5.65076	0.490841	0.509159	0.471552	0.528448	0.566912	0.433088	0.300227	0.225625	0.264037	0.0744692	0.135642	0.267865	0.213742	0.140198	0.243994	0.134201	0.222529	11901.1	21465.5	0.708043	0.788371	1.68445	1.20591	1.03138	1.09239	1.23031	1.84519	3.01322	5092.14	12985.9	508.017	20189.1	0.195815	0.0461025	0.808301	0.665692	0.500966	0.34408	0.190734
559	82848.9	5.31106	82591.5	5.29807	83315	5.3359	78846.9	5.28602	0.449073	0.550927	0.502196	0.497804	0.517755	0.482245	0.292775	0.204539	0.223147	0.108937	0.170601	0.261358	0.200269	0.212709	0.164745	0.160919	0.0329397	11285.1	20326.6	0.600206	0.737563	1.6628	1.28123	1.26605	1.19001	1.28047	1.67897	2.8753	4821.86	13331.9	411.374	22157.1	0.209755	0.0347039	0.758667	0.655808	0.453271	0.332746	0.118571
560	91499.7	5.04082	91094.2	5.02755	92235.5	5.06596	87617.6	4.98588	0.463687	0.536313	0.475816	0.524184	0.560964	0.439036	0.290309	0.171667	0.273977	0.097901	0.166147	0.26574	0.190806	0.221559	0.205093	0.116803	0.897391	10413.5	18426.1	0.675805	0.818999	1.5007	1.21621	1.10903	1.09495	1.27539	1.7628	2.51024	5814.68	12794	477.148	18572.5	0.203445	0.0673425	0.829599	0.611989	0.523345	0.334901	0.230376
561	98050.6	5.53007	97847.7	5.50779	98413.9	5.57196	94811.5	5.40332	0.471772	0.528228	0.456307	0.543693	0.550247	0.449753	0.256938	0.232437	0.240167	0.09079	0.179667	0.292727	0.272591	0.185802	0.14951	0.0993701	0.723105	11756.9	16318.3	0.656418	0.753365	1.74852	1.29925	1.08848	1.06614	1.22912	1.58615	1.86823	5265.05	15482.9	523.888	18719.9	0.188557	0.0517467	0.831076	0.646478	0.439295	0.408933	0.151348
562	98488.8	5.38782	98235.7	5.37252	98947.7	5.41707	95068.5	5.29884	0.416009	0.583991	0.418011	0.581989	0.505143	0.494857	0.245783	0.183864	0.313427	0.136553	0.120373	0.302409	0.231933	0.184666	0.184295	0.0966971	0.929758	11222.2	21548.1	0.543035	0.793285	1.85586	1.24788	1.24263	1.10365	1.30275	1.65411	2.38015	6221.57	12931.8	505.943	20106	0.190607	0.0500649	0.800183	0.636356	0.548153	0.42939	0.229395
563	94679.2	5.22025	94474.3	5.20215	95048.7	5.25482	92339.8	5.14482	0.423797	0.576203	0.45471	0.54529	0.563882	0.436118	0.297497	0.146011	0.299982	0.0840478	0.172463	0.294468	0.187422	0.198141	0.16178	0.15819	0.875574	11713.7	18682.5	0.632269	0.82725	1.93158	1.32847	1.05392	1.02284	1.24643	1.71774	2.45072	5014.34	14608	494.404	20154.2	0.141989	0.0536605	0.789096	0.671502	0.487618	0.352872	0.222434
564	94963	5.27228	94687.5	5.26217	95460	5.29201	91029.5	5.23742	0.466765	0.533235	0.433652	0.566348	0.54935	0.45065	0.355335	0.192399	0.215397	0.0901242	0.146745	0.309199	0.199524	0.220716	0.166326	0.104234	0.577307	11686	17996.3	0.651125	0.741981	1.66406	1.19648	1.06863	1.08518	1.23453	1.71999	2.3909	5457.84	14140.6	459.861	21114.5	0.194521	0.0544905	0.762196	0.624016	0.514755	0.323968	0.249823
565	94523.1	5.43415	94349.7	5.42344	94839.4	5.4558	92436.2	5.40273	0.447349	0.552651	0.443962	0.556038	0.600188	0.399812	0.279946	0.205009	0.267963	0.106011	0.141071	0.271847	0.204674	0.213598	0.129802	0.180079	0.501119	11296.8	18830.4	0.58903	0.819287	1.89727	1.19285	1.0024	1.07143	1.32666	1.67021	2.33114	5986.94	13199.5	527.056	18479.3	0.166855	0.0489611	0.819694	0.627148	0.513142	0.369188	0.180696
566	95900.9	4.91084	95675.9	4.89528	96307.3	4.94032	93011.2	4.82998	0.426555	0.573445	0.468942	0.531058	0.555668	0.444332	0.292749	0.187278	0.25484	0.0916235	0.173509	0.319838	0.199162	0.198014	0.144035	0.13895	0.550107	11634.2	17924.8	0.595811	0.802004	1.71156	1.26125	0.993589	1.08774	1.22382	1.65087	1.90404	5496.79	13955.5	532.436	20652.1	0.198272	0.0538399	0.757863	0.600598	0.495289	0.298207	0.205979
567	84767.4	5.63842	84433.9	5.60923	85370	5.69233	80772	5.49105	0.448028	0.551972	0.441157	0.558843	0.572989	0.427011	0.29571	0.22441	0.219282	0.0971672	0.163431	0.337699	0.218089	0.208083	0.148493	0.0876365	0.167519	10512.7	17157.4	0.728637	0.772985	1.71719	1.43808	1.12695	1.07368	1.26071	1.66197	3.09922	4846.41	14703.8	479.417	20926.3	0.194229	0.0333242	0.765857	0.635249	0.474656	0.369333	0.128177
568	92796.6	5.0458	92634.5	5.03221	93089.5	5.07141	90109.4	4.99598	0.443638	0.556362	0.463169	0.536831	0.487691	0.512309	0.271021	0.224169	0.300875	0.0718489	0.132086	0.291101	0.202229	0.227192	0.156438	0.123041	0.513555	11015.2	17712.7	0.555039	0.772708	1.7274	1.34807	1.15449	1.08759	1.22943	1.68201	2.04344	5247.19	12889.8	492.51	22146.7	0.20096	0.0535903	0.755153	0.621118	0.498824	0.325231	0.191484
569	89463	4.85423	89172.4	4.84196	89986.8	4.8783	86228.3	4.79724	0.415729	0.584271	0.502321	0.497679	0.495244	0.504756	0.294713	0.194622	0.265437	0.0768357	0.168392	0.322217	0.197519	0.159868	0.210206	0.11019	0.429453	10880.1	17571.9	0.647997	0.804364	1.9499	1.21068	1.21453	1.11986	1.21154	1.74105	2.68727	4865.51	14072.7	456.698	20699.5	0.183139	0.058463	0.723921	0.678497	0.435296	0.41615	0.221469
570	98008.3	5.30591	97821.2	5.29442	98348.9	5.32825	95716.6	5.29314	0.490395	0.509605	0.507504	0.492496	0.514737	0.485263	0.274038	0.248457	0.23501	0.0834054	0.15909	0.2731	0.172886	0.182046	0.175234	0.196735	0.705227	11696.3	18126.5	0.700793	0.768904	1.71643	1.28355	1.2475	1.04679	1.2848	1.66931	2.75484	5744.29	15197.9	502.5	19120.5	0.161088	0.0634775	0.802071	0.628232	0.508994	0.351272	0.280569
571	94352.2	5.10376	94113.9	5.08808	94783.8	5.13394	91566	5.0395	0.458322	0.541678	0.482674	0.517326	0.448783	0.551217	0.278978	0.228201	0.263055	0.10233	0.127436	0.30293	0.200241	0.204036	0.17846	0.114332	0.224437	11695.9	18334.8	0.658924	0.792115	1.94238	1.29851	1.33247	1.07899	1.26678	1.50447	2.49824	5383.92	12539.5	464.278	21697.3	0.17595	0.0635559	0.780494	0.640544	0.504073	0.299678	0.258429
572	95942.1	4.92714	95720.6	4.91312	96344.9	4.95344	92972	4.90618	0.437253	0.562747	0.528251	0.471749	0.497921	0.502079	0.322364	0.201887	0.248383	0.0871083	0.140258	0.2805	0.20174	0.172476	0.200214	0.14507	0.794664	11130.2	19253.9	0.608463	0.766744	1.70749	1.41247	1.1118	1.16104	1.29046	1.59857	3.36989	5723.35	14328.4	531.913	20729.5	0.155779	0.065361	0.793464	0.65265	0.484728	0.316387	0.215818
573	89636.4	5.65685	89433	5.64077	90002.1	5.68778	86401.2	5.59664	0.397917	0.602083	0.510133	0.489867	0.544437	0.455563	0.325787	0.21331	0.218686	0.103722	0.138495	0.347696	0.161213	0.221592	0.151545	0.117953	0.787725	10032.6	16876.8	0.543845	0.777543	1.90665	1.30703	0.987911	1.09357	1.26528	1.68303	1.90107	5308.33	13392.1	451.061	19088.1	0.195725	0.0401873	0.852405	0.568722	0.53661	0.393192	0.192087
574	87736	5.29047	87486.2	5.26759	88188.8	5.33341	84130.8	5.17703	0.450936	0.549064	0.433976	0.566024	0.53447	0.46553	0.290492	0.181956	0.254794	0.107809	0.16495	0.322967	0.196424	0.190063	0.180613	0.109933	0.365727	11219.5	18220.9	0.617742	0.74969	1.88181	1.39157	1.14424	1.11111	1.21759	1.69014	2.61419	5583.42	12480.4	484.336	17585	0.19291	0.0465675	0.799717	0.650483	0.459374	0.338154	0.115721
575	92828.1	5.43463	92677.6	5.42024	93096.8	5.46293	90317.4	5.37763	0.481604	0.518396	0.501477	0.498523	0.56689	0.43311	0.311299	0.169301	0.249226	0.0894686	0.180705	0.300991	0.198404	0.186624	0.153821	0.160159	0.443721	12396.4	17733.6	0.660519	0.73911	1.90693	1.21525	1.13947	1.18191	1.32891	1.474	2.16892	4886.52	15029.7	488.701	19776.2	0.195465	0.0506871	0.799788	0.65648	0.473088	0.364871	0.181657
576	95522.5	5.38255	95295.5	5.37403	95931.4	5.39976	92977.6	5.3571	0.441337	0.558663	0.524505	0.475495	0.478802	0.521198	0.320854	0.158296	0.292775	0.0836779	0.144397	0.273558	0.225886	0.19737	0.169298	0.133889	0.702357	11973.6	19126.8	0.571901	0.842718	1.73234	1.17272	1.1251	1.10808	1.23009	1.67262	1.76411	5556.89	13758.2	523.887	18577.2	0.210822	0.0464945	0.803626	0.657159	0.473413	0.324641	0.181271
577	87864.5	5.45217	87573	5.44998	88391.6	5.45819	84334.4	5.47347	0.465561	0.534439	0.444786	0.555214	0.50656	0.49344	0.315386	0.218751	0.23857	0.089949	0.137344	0.273625	0.176552	0.169574	0.242066	0.138183	0.975075	10872.6	18403.9	0.705565	0.765335	1.56369	1.07093	1.31434	1.09456	1.21916	1.70642	2.6507	5052.18	13411	570.795	19732.4	0.203175	0.0511158	0.809179	0.64556	0.448924	0.341877	0.303097
578	89378.9	5.39407	89269.2	5.37609	89577.9	5.42753	87980.6	5.31987	0.458339	0.541661	0.395617	0.604383	0.513274	0.486726	0.238189	0.191284	0.325992	0.0988591	0.145676	0.313699	0.192305	0.193178	0.153362	0.147456	0.126863	11666.5	17204.6	0.699121	0.830135	1.56008	1.32353	1.27995	1.07324	1.30376	1.65389	3.06682	5189.81	13595.7	523.251	20269.8	0.159715	0.0449615	0.761535	0.60925	0.510879	0.475856	0.132353
579	92083.4	5.25375	91881.4	5.23405	92450.6	5.29141	90048.7	5.16761	0.454214	0.545786	0.456088	0.543912	0.486865	0.513135	0.290933	0.227763	0.207636	0.0960665	0.177601	0.311396	0.222427	0.165398	0.158649	0.14213	0.247453	13364.9	16912.7	0.647899	0.852056	1.96494	1.30962	1.16074	1.17235	1.28968	1.64275	2.64166	5581.15	13613.5	541.597	22571.3	0.224186	0.0610385	0.840913	0.619019	0.513573	0.364104	0.245172
580	90035.7	5.00554	89848	4.99154	90375.9	5.0327	87973.5	4.9549	0.426742	0.573258	0.471951	0.528049	0.496728	0.503272	0.275064	0.193153	0.245836	0.155859	0.130089	0.262747	0.205502	0.216751	0.158988	0.156012	0.989351	11714.9	18707.4	0.60352	0.839231	1.91249	1.28891	1.30784	1.14404	1.21715	1.67746	1.87148	5243.19	11847.3	477.474	21281.8	0.207899	0.051602	0.770569	0.567187	0.521625	0.304832	0.236876
581	96213.9	5.03806	96039	5.02203	96530.7	5.06757	92424.7	5.02455	0.431216	0.568784	0.472192	0.527808	0.527856	0.472144	0.279212	0.197969	0.243319	0.0966009	0.1829	0.223439	0.200638	0.192061	0.235198	0.148664	0.0807935	12604.5	18466.2	0.569415	0.712084	1.58314	1.44754	1.1251	1.07719	1.31918	1.72583	2.03416	5556.65	14200.5	494.223	20756.2	0.189007	0.0482174	0.778002	0.657445	0.443997	0.368739	0.135957
582	89383.1	5.40584	89063.2	5.39038	89962	5.43578	85348.3	5.33544	0.443824	0.556176	0.467059	0.532941	0.539138	0.460862	0.304881	0.211016	0.234704	0.101723	0.147676	0.319115	0.200422	0.190263	0.17834	0.111859	0.359791	10040.1	18442.5	0.65999	0.761194	1.85341	1.23951	1.25948	1.11373	1.29029	1.75404	2.77101	5411.15	13616.3	479.138	21023.3	0.191732	0.0467489	0.781659	0.655422	0.477595	0.363252	0.239802
583	90619.8	5.55753	90434.9	5.54868	90955.2	5.57518	87949.9	5.57686	0.427292	0.572708	0.510238	0.489762	0.504343	0.495657	0.355069	0.222696	0.213512	0.0767933	0.13193	0.309935	0.17212	0.178503	0.171376	0.168066	0.421327	10623.1	17811.5	0.584333	0.767367	1.82424	1.28995	1.19579	1.12385	1.32575	1.60503	2.01048	5536.58	12991.3	435.488	19927.7	0.203948	0.0485474	0.821701	0.662366	0.514214	0.347353	0.222446
584	91697.2	5.44343	91418.7	5.43002	92201.1	5.46942	88534.3	5.42265	0.467578	0.532422	0.474204	0.525796	0.561146	0.438854	0.290772	0.22527	0.288685	0.0623912	0.132881	0.252995	0.187239	0.226491	0.20926	0.124015	0.177393	12115.4	20268.4	0.599101	0.814901	1.86039	1.33833	1.14318	1.06089	1.2808	1.74409	2.6119	5334.1	13203.8	447.518	21246.5	0.190613	0.0491094	0.824118	0.626183	0.508168	0.310613	0.151072
585	91195.3	5.14883	91049.2	5.13789	91460.9	5.17053	88372.5	5.1032	0.441308	0.558692	0.452248	0.547752	0.5399	0.4601	0.27262	0.194088	0.269618	0.14125	0.122423	0.25993	0.237351	0.180527	0.192256	0.129936	0.0644033	9041.09	16367.4	0.608309	0.690945	1.85738	1.18608	1.09796	1.05954	1.27801	1.74803	2.49161	5623.79	12592.2	434.029	20103.2	0.181011	0.060859	0.785035	0.619077	0.535144	0.350781	0.296168
586	88975.9	5.67267	88815.3	5.65043	89268.1	5.71424	86777.2	5.59009	0.466449	0.533551	0.459939	0.540061	0.535421	0.464579	0.273766	0.217262	0.289548	0.0671673	0.152256	0.304041	0.199885	0.178401	0.19727	0.120403	0.230579	11664.6	16608.1	0.586351	0.774893	1.8233	1.43541	1.23894	1.14433	1.26283	1.83242	2.98057	5722.53	12530.4	438.398	19431.8	0.114072	0.0408498	0.824914	0.637668	0.494777	0.324704	0.118379
587	100974	5.84284	100873	5.83505	101158	5.85869	98991.6	5.86699	0.436343	0.563657	0.501046	0.498954	0.554521	0.445479	0.288266	0.272424	0.273735	0.0642091	0.101366	0.316762	0.166573	0.171143	0.193408	0.152113	0.846792	13653.1	20399.2	0.617764	0.712506	1.7778	1.2207	1.0579	1.09105	1.2526	1.81309	2.63524	6104.93	14494	542.006	20649.4	0.157473	0.0440135	0.802539	0.716337	0.569147	0.337227	0.282513
588	88865.8	5.50997	88726.6	5.49372	89116.2	5.54083	86908	5.42568	0.416773	0.583227	0.522364	0.477636	0.494782	0.505218	0.280245	0.251182	0.211682	0.111793	0.145097	0.328549	0.210873	0.175193	0.164393	0.120993	0.108986	12721.8	16251.6	0.633812	0.792511	1.67736	1.23737	1.17174	1.13036	1.26321	1.73756	2.26377	5167.58	13668.1	472.198	19008.5	0.18586	0.0415039	0.789738	0.714979	0.490664	0.273049	0.255468
589	89590.3	5.24837	89492.6	5.23901	89768	5.26638	87590.3	5.2847	0.446521	0.553479	0.452347	0.547653	0.533346	0.466654	0.336465	0.24103	0.206796	0.0857477	0.129961	0.269967	0.175136	0.17704	0.227148	0.15071	0.330793	13103.9	18130.7	0.524487	0.733578	1.79721	1.37134	1.18908	1.01629	1.304	1.65685	3.21213	5231.72	13058.3	469.188	20053.6	0.16781	0.0597935	0.786022	0.668913	0.475238	0.392375	0.251596
590	86797.7	4.8189	86539	4.80396	87263.8	4.84807	83314	4.74521	0.447283	0.552717	0.473573	0.526427	0.489628	0.510372	0.334259	0.190415	0.20176	0.115496	0.15807	0.316137	0.224192	0.193979	0.157899	0.107794	0.954283	12211.6	18629.7	0.619613	0.769561	2.08094	1.24229	1.01488	1.09217	1.30897	1.78786	2.39969	4728.02	13157.4	440.316	20708.9	0.223342	0.0607839	0.764091	0.617949	0.520578	0.228171	0.206337
591	93398.4	5.14445	93138.5	5.13723	93871.4	5.15964	90166.4	5.14331	0.463237	0.536763	0.434816	0.565184	0.564404	0.435596	0.325091	0.210756	0.230355	0.077019	0.15678	0.261911	0.195958	0.219431	0.149212	0.173488	0.658552	12986.3	21448.2	0.594026	0.785863	1.85713	1.17009	1.04264	1.14857	1.26558	1.81164	2.82677	5721.64	14073.3	463.661	20739.3	0.221497	0.0579885	0.807741	0.584616	0.502966	0.358371	0.246194
592	86270.6	5.41957	86078.4	5.41098	86617.3	5.4378	83401.6	5.41359	0.414815	0.585185	0.518788	0.481212	0.505101	0.494899	0.307943	0.210389	0.255108	0.101314	0.125246	0.302365	0.185029	0.202977	0.154575	0.155054	0.342454	10657.8	18986.1	0.632692	0.74802	2.00139	1.16336	1.15294	1.13414	1.25295	1.63382	2.53016	4990.95	13250	481.672	22005.2	0.26352	0.0456288	0.813639	0.665876	0.469029	0.398575	0.232203
593	92102.8	5.31669	91864.6	5.29396	92535.1	5.35938	89677	5.2347	0.428856	0.571144	0.490155	0.509845	0.498657	0.501343	0.318542	0.170981	0.281664	0.0900956	0.138717	0.310351	0.19111	0.182294	0.158694	0.157551	0.286627	11846.4	19117.6	0.732625	0.809494	1.79423	1.39986	1.19011	1.07092	1.29511	1.80209	2.30264	5242.3	12843.4	484.799	20876.1	0.138225	0.050449	0.816296	0.625346	0.524883	0.28056	0.189103
594	83829.2	5.8202	83693.1	5.80715	84074.9	5.8455	81615.6	5.74827	0.479513	0.520487	0.517837	0.482163	0.541681	0.458319	0.268	0.241001	0.27909	0.0900015	0.121908	0.366919	0.158486	0.184073	0.174197	0.116324	0.485433	11997.8	17712	0.611011	0.758964	1.65047	1.16629	1.09747	1.12759	1.27605	1.8804	2.7859	4950.4	12894.7	519.948	19001.1	0.168116	0.0348214	0.784575	0.669379	0.502949	0.30474	0.197958
595	94429.2	5.70865	94217.7	5.69368	94810.8	5.73705	91502.7	5.63905	0.47787	0.52213	0.488135	0.511865	0.474119	0.525881	0.28584	0.20031	0.280451	0.069991	0.163408	0.298059	0.196741	0.238308	0.145093	0.121799	0.92409	11652.4	16371	0.665274	0.759441	1.54653	1.21714	1.18858	1.19322	1.31381	1.7468	2.17617	5511.62	14374.7	469.974	19470.1	0.173251	0.0477837	0.827959	0.644752	0.500639	0.362672	0.244492
596	98124.1	5.27373	97823.4	5.26499	98669.8	5.29095	94988.5	5.27252	0.482322	0.517678	0.45843	0.54157	0.501188	0.498812	0.294904	0.277529	0.229407	0.0789363	0.119223	0.288109	0.191159	0.168685	0.207902	0.144145	0.589171	9193.53	18231.9	0.659449	0.80938	1.74918	1.29629	1.32756	1.05353	1.25507	1.58327	2.59805	5576.3	14147.4	466.465	20878.4	0.165504	0.0747137	0.826515	0.703354	0.516495	0.3754	0.207577
597	94685.1	5.83236	94373.4	5.80501	95249.7	5.88409	91251.2	5.70132	0.451448	0.548552	0.473626	0.526374	0.545064	0.454936	0.263084	0.216104	0.236391	0.0997231	0.184699	0.277879	0.221759	0.179824	0.19746	0.123078	0.480476	12703.5	17319.4	0.706359	0.787347	1.9321	1.34717	1.21735	1.07959	1.27	1.76071	1.7478	5898.77	12203	518.384	23227.8	0.158167	0.0398321	0.831881	0.618574	0.45856	0.372533	0.26854
598	86727.7	5.30021	86558.5	5.28695	87039.5	5.32693	84994.1	5.27883	0.471633	0.528367	0.480056	0.519944	0.56947	0.43053	0.302847	0.209032	0.21524	0.099462	0.173419	0.243063	0.205145	0.186036	0.167723	0.198033	0.925846	11522.2	15634.3	0.741744	0.80802	1.93883	1.26627	1.15638	1.11016	1.28677	1.84447	3.25507	5761.09	13073.7	515.109	19418.4	0.189003	0.0569482	0.839129	0.678301	0.493231	0.337183	0.155956
599	93269.3	5.53152	93100.1	5.51535	93575.3	5.56343	90448.5	5.46086	0.429249	0.570751	0.473666	0.526334	0.542495	0.457505	0.272339	0.201761	0.253339	0.119399	0.153162	0.266524	0.225539	0.198932	0.174809	0.134196	0.889234	11504.6	17600.1	0.591153	0.741915	2.06052	1.23022	1.10012	1.06275	1.26616	1.63382	2.21623	5844.58	12917.8	493.867	20438	0.182788	0.0409317	0.824918	0.681522	0.509613	0.293405	0.167502
600	91612.4	5.18338	91459.6	5.17368	91890.1	5.20185	89204.1	5.17602	0.469886	0.530114	0.45717	0.54283	0.53978	0.46022	0.283715	0.216684	0.29248	0.0857997	0.121322	0.314518	0.114035	0.225183	0.196588	0.149676	0.756231	11956.3	18820.3	0.615658	0.744236	1.52717	1.2644	0.940543	1.17855	1.26991	1.688	3.15001	5383.12	13004.5	535.793	18939	0.153539	0.0638069	0.802437	0.751689	0.492334	0.330446	0.175483
601	93564.7	5.49925	93313.1	5.489	94019.6	5.51914	90117.4	5.44236	0.429437	0.570563	0.402832	0.597168	0.500882	0.499118	0.311885	0.188581	0.232323	0.0966202	0.17059	0.319122	0.214696	0.184017	0.159324	0.122842	0.548573	10196.9	17250.7	0.580526	0.780387	1.54721	1.13909	1.26941	1.08183	1.2092	1.66106	2.40514	5649.05	14365.2	513.947	18882.6	0.157821	0.0456447	0.797244	0.678218	0.479114	0.394999	0.195748
602	92806.9	5.19896	92577.4	5.18528	93220.8	5.22489	89625	5.14067	0.451195	0.548805	0.433147	0.566853	0.509766	0.490234	0.30867	0.192988	0.263723	0.0877841	0.146836	0.344144	0.144247	0.21092	0.189641	0.111047	0.439488	11066.7	18631.7	0.523137	0.809793	1.73761	1.30232	1.16169	1.05342	1.32419	1.76634	2.22095	5025.26	13993	459.375	18492.7	0.154353	0.0557044	0.797017	0.621203	0.501526	0.317925	0.187256
603	85992.1	5.46319	85834.1	5.44698	86278.5	5.49422	83415.9	5.38424	0.408188	0.591812	0.499464	0.500536	0.567677	0.432323	0.25421	0.204689	0.270776	0.107519	0.162806	0.306715	0.191399	0.191729	0.170571	0.139585	0.195863	10799	17642.5	0.531408	0.772059	1.80041	1.27106	1.16715	1.05622	1.25703	1.78424	2.97721	5068.68	13018.2	467.549	19765.1	0.112958	0.0419034	0.830197	0.609943	0.550578	0.374193	0.156681
604	87970.8	5.4949	87801.1	5.47487	88278.2	5.5323	85669.7	5.43152	0.425381	0.574619	0.571672	0.428328	0.497826	0.502174	0.28243	0.204003	0.237825	0.144014	0.131728	0.272988	0.225554	0.150419	0.191129	0.15991	0.0104562	11798.6	20217.9	0.594924	0.804202	1.84531	1.47675	1.22389	1.10337	1.30205	1.83401	2.67972	4943.54	14248.5	537.923	22551.6	0.238325	0.0433902	0.814904	0.67007	0.464009	0.364047	0.279381
605	93203.7	5.14154	93024.3	5.12473	93527.4	5.17356	90395.1	5.05555	0.448536	0.551464	0.456116	0.543884	0.511797	0.488203	0.313686	0.179374	0.249248	0.116861	0.140832	0.359848	0.168579	0.178207	0.17041	0.122956	0.293463	11557.7	17956.2	0.686662	0.727173	1.86958	1.29476	1.19143	1.13007	1.25946	1.63548	2.88286	5165.37	14543.3	510.052	18248.8	0.161874	0.0591809	0.747977	0.648312	0.534146	0.352653	0.262652
606	88945.9	5.73346	88848.6	5.72181	89118.1	5.75614	87339.6	5.70237	0.521024	0.478976	0.398481	0.601519	0.551448	0.448552	0.292623	0.17518	0.271161	0.106468	0.154568	0.216656	0.234802	0.213159	0.194682	0.1407	0.20228	12884.7	16278.5	0.640131	0.806899	1.79753	1.2672	1.2277	1.03025	1.26885	1.72221	2.47613	4915.55	14687.4	505.077	19892.9	0.215696	0.0417943	0.755996	0.673933	0.544789	0.35253	0.243226
607	96755.7	5.13814	96512.8	5.1249	97194.4	5.16317	93192.3	5.09264	0.473221	0.526779	0.392021	0.607979	0.525709	0.474291	0.299154	0.1887	0.26288	0.102672	0.146595	0.294976	0.160574	0.25347	0.166251	0.124729	0.033183	10801.6	18540.7	0.571488	0.781608	1.6313	1.29347	1.22058	1.18048	1.30106	1.60726	2.06046	5596.77	14366.3	540.981	20711.2	0.232122	0.0576372	0.810117	0.648629	0.498207	0.338065	0.128998
608	100806	5.38004	100658	5.36422	101072	5.41017	98515.1	5.32517	0.431679	0.568321	0.476962	0.523038	0.508549	0.491451	0.304565	0.236531	0.235982	0.0894484	0.133474	0.278542	0.249187	0.185916	0.180225	0.106129	0.508459	13551.8	17670.1	0.567843	0.787954	1.87959	1.34918	1.20282	1.10685	1.25522	1.70206	2.19249	5782.3	13809.6	496.684	21103.4	0.143313	0.0552043	0.828004	0.649394	0.518867	0.313618	0.191972
609	91595.9	5.03278	91341.8	5.01542	92054.5	5.06568	88478.7	4.958	0.455803	0.544197	0.459723	0.540277	0.573042	0.426958	0.29924	0.1985	0.274684	0.0954494	0.132127	0.331635	0.158504	0.239038	0.17572	0.0951032	0.90531	11368.1	17332.1	0.677532	0.785102	1.79385	1.31593	0.943128	1.06126	1.26341	1.75687	2.65987	4911.28	13274.5	503.013	21048.8	0.172521	0.0648405	0.788158	0.60797	0.481469	0.39034	0.187299
610	96725.2	5.23017	96507.3	5.22153	97118.9	5.24738	94106.5	5.21031	0.454346	0.545654	0.507416	0.492584	0.538399	0.461601	0.28312	0.251058	0.265423	0.0950036	0.105395	0.28918	0.217785	0.180117	0.188584	0.124334	0.728779	10952.2	19313.5	0.630208	0.796973	1.70985	1.19859	1.23025	1.07367	1.28713	1.60712	2.62899	5120.73	14085.1	431.798	20954.8	0.165695	0.0676724	0.814467	0.6897	0.505504	0.328736	0.252784
611	85892.2	5.28325	85608	5.26687	86409.3	5.31475	83076	5.21948	0.446148	0.553852	0.439527	0.560473	0.5275	0.4725	0.269651	0.211781	0.229997	0.0895132	0.199059	0.275201	0.191746	0.182448	0.190768	0.159838	0.707529	9927.45	15716.5	0.625539	0.829977	1.86246	1.29307	1.22819	1.15202	1.2675	1.91883	3.03321	5846.26	13664.5	475.463	20793.1	0.182582	0.0383297	0.754139	0.621714	0.550931	0.311744	0.203662
612	87408	5.48782	87137.8	5.47312	87898	5.51569	83834	5.4149	0.471658	0.528342	0.538747	0.461253	0.530129	0.469871	0.32052	0.199795	0.262609	0.0776149	0.139462	0.371575	0.182617	0.158754	0.164419	0.122635	0.704307	11728.4	20601.9	0.652629	0.754447	1.68701	1.26225	1.15019	1.13866	1.27525	1.78849	2.68533	5303.23	13263.9	489.257	19909.4	0.251361	0.048038	0.769127	0.721951	0.518767	0.329976	0.201298
613	89266	5.38594	89113.2	5.37113	89542.6	5.41526	86248.8	5.37696	0.45011	0.54989	0.468261	0.531739	0.486066	0.513934	0.317255	0.200992	0.244841	0.0684001	0.168511	0.264507	0.187014	0.177124	0.205643	0.165711	0.747283	11194.2	17598.6	0.598724	0.702831	2.26703	1.32745	1.10052	1.07947	1.2514	1.5485	2.67236	5413.17	13643.7	506.018	19976.4	0.206035	0.0464344	0.789838	0.627279	0.490913	0.341572	0.240897
614	91046.7	6.06268	90973.6	6.04217	91178	6.10126	89818.2	5.98782	0.47223	0.52777	0.502559	0.497441	0.534266	0.465734	0.268462	0.226376	0.291648	0.101067	0.112447	0.350147	0.17037	0.169632	0.156316	0.153536	0.606831	12151.8	18693.2	0.715793	0.78586	1.79643	1.38567	1.20638	1.08058	1.26259	1.62615	2.57904	5031.23	14156.6	445.315	18907.6	0.154477	0.0397269	0.803488	0.698386	0.575504	0.403103	0.174149
615	87250.3	5.09434	87098.3	5.0788	87526	5.12366	84711.9	5.04348	0.429862	0.570138	0.444714	0.555286	0.495724	0.504276	0.299326	0.218175	0.215077	0.107197	0.160225	0.288336	0.197595	0.228414	0.136977	0.148677	0.8167	11674.6	16571	0.576951	0.749259	1.68328	1.32912	1.1634	1.07844	1.24041	1.70876	3.49754	5017.12	13870.1	484.723	19841.3	0.170959	0.0620778	0.854583	0.638158	0.537925	0.31713	0.154785
616	97266.9	5.56676	97063.5	5.54896	97635.2	5.60053	94815	5.52242	0.464817	0.535183	0.419442	0.580558	0.494032	0.505968	0.295139	0.264366	0.250114	0.0613043	0.129077	0.318202	0.17148	0.227071	0.120561	0.162686	0.159262	11448.7	18948.7	0.607112	0.813755	1.99208	1.4549	1.2328	1.11709	1.24823	1.3955	1.83228	5278.68	12781.6	475.146	20130	0.123439	0.055527	0.829401	0.594294	0.540767	0.353891	0.149027
617	87454.2	5.63057	87150.2	5.6144	88004.9	5.66169	83747.6	5.57476	0.42313	0.57687	0.582703	0.417297	0.515739	0.484261	0.323753	0.17793	0.235566	0.0846772	0.178073	0.269322	0.263179	0.151348	0.219494	0.0966567	0.556136	11033.3	17135.7	0.64437	0.774925	1.77793	1.27754	1.19266	1.19473	1.24488	1.80592	2.82809	5564.89	13446.8	459.664	18913.6	0.170582	0.0412342	0.830082	0.678792	0.462627	0.410537	0.188217
618	92161.9	5.13456	92053.7	5.11892	92357.7	5.164	90374.2	5.09148	0.473678	0.526322	0.516709	0.483291	0.503291	0.496709	0.31874	0.19075	0.206794	0.10972	0.173996	0.204056	0.284634	0.176706	0.187507	0.147097	0.380965	13408.7	15318	0.657903	0.74814	1.7596	1.37889	1.30126	1.07152	1.23239	1.74238	2.21469	5562.63	13663.4	449.601	18022.7	0.196995	0.0556921	0.753077	0.593635	0.512821	0.350622	0.24296
619	90358.6	5.42179	90091.1	5.41196	90841.9	5.44167	87704.7	5.39026	0.44869	0.55131	0.519316	0.480684	0.542496	0.457504	0.316008	0.209354	0.253165	0.0876975	0.133776	0.323393	0.174189	0.209389	0.175963	0.117067	0.23485	12276.2	18467.8	0.624804	0.842647	1.85726	1.18724	1.03398	1.032	1.25996	1.84068	2.14597	5323.45	12519.3	459.647	18150.1	0.146781	0.0466924	0.780777	0.659794	0.445299	0.390655	0.136371
620	96177.1	5.34283	96075	5.32459	96361.2	5.37846	94530.6	5.2811	0.406076	0.593924	0.531555	0.468445	0.511256	0.488744	0.250018	0.237379	0.246412	0.0890496	0.177141	0.270668	0.210263	0.166654	0.185404	0.167012	0.256906	13028.7	16477.4	0.638666	0.777178	2.05604	1.3001	1.27296	1.15244	1.25702	1.55852	2.33078	5617.52	14419.6	520.449	20247.2	0.128202	0.0426183	0.817562	0.65655	0.540579	0.305458	0.138092
621	88481.2	5.24806	88038.8	5.23472	89282.5	5.27417	83553	5.1841	0.459735	0.540265	0.478439	0.521561	0.532916	0.467084	0.301996	0.194749	0.243786	0.07803	0.181439	0.289059	0.215592	0.198989	0.184917	0.111442	0.154004	10822.8	21379.5	0.606372	0.799496	1.79959	1.1856	1.12808	1.09609	1.27232	1.71209	2.42643	5112.06	12552.7	463.719	20154.4	0.180891	0.0584953	0.823598	0.658158	0.469678	0.321447	0.218397
622	92225.2	5.30307	92011.3	5.29244	92610.1	5.3248	89500.7	5.25876	0.442837	0.557163	0.441386	0.558614	0.494774	0.505226	0.30545	0.186031	0.309626	0.0707634	0.128129	0.351249	0.206241	0.16159	0.163286	0.117634	0.723631	10940.9	18912.1	0.662915	0.780212	1.8865	1.13435	1.28058	1.14934	1.23445	1.55034	1.92337	5338.13	13190.9	501.845	20565.7	0.233017	0.0447138	0.779082	0.576042	0.470215	0.395719	0.152408
623	96793.2	5.12744	96608.7	5.11269	97127.9	5.15483	93873.7	5.08675	0.445674	0.554326	0.460971	0.539029	0.531437	0.468563	0.252102	0.209464	0.280171	0.120719	0.137544	0.256967	0.164165	0.262587	0.184918	0.131363	0.0548903	12464.2	18211.2	0.655202	0.722705	1.49067	1.31739	1.15427	1.09571	1.299	1.78152	2.73756	5751.78	13531.7	470.143	19491	0.138882	0.0562857	0.793483	0.668111	0.510456	0.347043	0.176719
624	97357.2	5.37094	97070.1	5.35949	97876.1	5.39323	93372.5	5.34076	0.478973	0.521027	0.48384	0.51616	0.523571	0.476429	0.326932	0.177899	0.210603	0.112972	0.171595	0.294111	0.157176	0.223945	0.176433	0.148334	0.975867	12264.4	18750.6	0.68428	0.736924	1.68215	1.22684	1.32322	1.10754	1.30072	1.58836	1.76673	5035.43	12688.7	530.797	22418.6	0.149337	0.0652806	0.809777	0.682039	0.457886	0.485147	0.168214
625	97294.3	5.75449	97224.4	5.73992	97421.2	5.7824	95977.9	5.70766	0.480679	0.519321	0.480116	0.519884	0.539802	0.460198	0.318438	0.174503	0.25322	0.109299	0.14454	0.264955	0.241036	0.186502	0.139929	0.167578	0.369825	12525.1	16853.5	0.637145	0.753388	1.677	1.26182	1.11566	1.11132	1.23483	1.74206	2.37571	5884.35	14597.6	499.245	19345.7	0.137501	0.0420085	0.806484	0.625568	0.52444	0.284769	0.253044
626	95074.3	5.00896	94731.9	4.99402	95693.5	5.03783	90870.4	4.9516	0.400208	0.599792	0.545021	0.454979	0.513573	0.486427	0.28071	0.195082	0.254208	0.0846827	0.185318	0.295471	0.191394	0.161583	0.195636	0.155917	0.495449	10430.4	19792	0.623373	0.780086	1.83684	1.26854	1.08582	1.17304	1.312	1.70512	1.85002	5092.69	13996.1	453.416	20639.3	0.174006	0.0609859	0.827883	0.655146	0.482976	0.390038	0.193681
627	89759.7	5.83121	89567	5.82	90106.9	5.85325	86678.1	5.82197	0.43078	0.56922	0.47742	0.52258	0.54409	0.45591	0.324236	0.206276	0.235917	0.0865527	0.147019	0.291828	0.192913	0.198718	0.172817	0.143725	0.694697	10314.1	16517.9	0.619737	0.745505	1.68099	1.23201	1.20376	1.11473	1.2129	1.77992	2.13798	5494.15	14316.9	488.302	19293.2	0.206299	0.0333292	0.826749	0.671329	0.469169	0.363526	0.16008
628	83265.3	5.30186	83067.6	5.29901	83624.3	5.30881	80354.6	5.33523	0.466286	0.533714	0.428423	0.571577	0.493377	0.506623	0.349303	0.189957	0.243047	0.0551261	0.162567	0.277437	0.195	0.183799	0.208556	0.135207	0.368075	11703.6	17728.3	0.578869	0.766555	1.69567	1.12273	1.04568	1.17377	1.24868	1.83137	3.17244	5194.31	12826.7	509.632	20423.6	0.22423	0.0482993	0.772133	0.611604	0.53096	0.422634	0.160223
629	89580.4	5.26587	89309	5.25261	90072.6	5.29206	86454.8	5.21211	0.47215	0.52785	0.531607	0.468393	0.519972	0.480028	0.314698	0.162868	0.246956	0.120393	0.155085	0.27722	0.208255	0.222289	0.159364	0.132872	0.516021	11869	18384.3	0.689934	0.782092	1.78706	1.18341	1.15993	1.10791	1.25654	1.63534	3.08825	5038.36	12856.2	518.035	24477.5	0.179118	0.0563847	0.809143	0.597393	0.500169	0.332425	0.248664
630	99906.8	5.53588	99829.1	5.52064	100046	5.56434	98490.4	5.47656	0.452314	0.547686	0.492803	0.507197	0.479547	0.520453	0.283275	0.2009	0.256382	0.141479	0.117964	0.297128	0.206813	0.178849	0.201605	0.115605	0.0969708	11417.5	15544.9	0.549568	0.839928	1.64981	1.35645	1.26704	1.10996	1.27349	1.77	1.84581	5762.98	14917.1	529.25	18332.1	0.18753	0.0480019	0.805959	0.660708	0.541933	0.354821	0.183597
631	88273.2	5.26677	88045	5.253	88686.1	5.29305	85246.1	5.19273	0.498296	0.501704	0.439296	0.560704	0.530926	0.469074	0.28095	0.191715	0.30065	0.0610672	0.165618	0.293532	0.226784	0.180978	0.188122	0.110585	0.64248	12717.1	18638.5	0.650566	0.758835	1.64055	1.20592	1.19822	1.1238	1.1802	1.66983	2.43942	4798.96	12108.3	417.787	20199.5	0.187164	0.0669317	0.803472	0.718856	0.486109	0.328003	0.232594
632	92618.3	5.46412	92461.9	5.43994	92899.9	5.50881	90336.5	5.34377	0.465091	0.534909	0.452424	0.547576	0.558866	0.441134	0.235236	0.214593	0.29236	0.113217	0.144593	0.287517	0.202197	0.201207	0.18746	0.121618	0.153758	11187.6	17050.3	0.690685	0.781767	1.65773	1.40054	1.17594	1.11681	1.23999	1.60964	2.51503	4795.53	14464.7	504.459	18607.6	0.158344	0.0557203	0.800225	0.747449	0.449045	0.327741	0.290777
633	92866.1	6.0379	92741.2	6.02661	93091.9	6.06016	90809.2	6.05013	0.439937	0.560063	0.543312	0.456688	0.53554	0.46446	0.340366	0.155496	0.263128	0.116413	0.124596	0.252715	0.235119	0.150389	0.191348	0.170429	0.767836	10791.2	18301.7	0.610489	0.767838	1.84333	1.31426	1.07853	1.16096	1.2654	1.73319	1.97944	5494.91	13814.7	559.37	18764.3	0.188899	0.0424178	0.856416	0.709241	0.492893	0.434188	0.252495
634	91385.4	4.98544	91044.8	4.97158	92002	5.01315	87818.8	4.92455	0.436774	0.563226	0.49831	0.50169	0.49503	0.50497	0.272047	0.213978	0.238528	0.120168	0.15528	0.2622	0.221682	0.228798	0.160703	0.126616	0.537967	10137	17724.7	0.659331	0.807862	1.93936	1.17168	1.25037	1.11199	1.27961	2.0175	2.60895	5549.89	13987.9	486.238	19160.7	0.165352	0.0546975	0.799018	0.658951	0.469199	0.22148	0.232965
635	84333.6	5.62936	84270.3	5.61905	84448.3	5.65085	83034.6	5.62917	0.423521	0.576479	0.497831	0.502169	0.49668	0.50332	0.319558	0.208717	0.25739	0.0906021	0.123733	0.258897	0.237541	0.202575	0.145301	0.155687	0.0712314	11487.1	15943.6	0.635375	0.721838	1.94361	1.18184	1.18736	1.13709	1.24773	1.32447	2.70747	5167.12	11897	426.656	19374.2	0.187149	0.0354884	0.817501	0.582449	0.459176	0.320554	0.266364
636	91106.7	4.97537	90896.7	4.9706	91488.6	4.98594	87514.5	4.99352	0.47712	0.52288	0.494964	0.505036	0.484169	0.515831	0.275033	0.248846	0.246411	0.0846607	0.145049	0.235388	0.228148	0.160636	0.214747	0.161082	0.0258346	11333.7	19863.3	0.594324	0.721958	1.89856	1.13136	1.24875	1.05164	1.29256	1.84815	2.26954	5371.24	12797.5	536.365	16290.1	0.182766	0.0747236	0.770247	0.717992	0.509604	0.340382	0.267296
637	99562.1	5.51154	99354.4	5.49978	99934.1	5.53405	96449.9	5.49881	0.421711	0.578289	0.492205	0.507795	0.509562	0.490438	0.339147	0.204074	0.23077	0.0959617	0.130046	0.28803	0.177979	0.204795	0.225519	0.103677	0.757655	12148.5	16022.3	0.666561	0.7726	1.70551	1.33248	1.15619	1.05525	1.29916	1.53997	1.74435	4921.03	14158.5	526.56	18916.4	0.14748	0.058403	0.816778	0.70721	0.540914	0.355564	0.21625
638	83679.9	5.56054	83341.8	5.54801	84295.8	5.58574	79634.6	5.5326	0.444582	0.555418	0.427725	0.572275	0.55452	0.44548	0.271789	0.247607	0.243768	0.0772447	0.159591	0.289327	0.178136	0.206583	0.171831	0.154123	0.560508	10102.3	18929.7	0.687439	0.754435	1.86767	1.20755	1.22302	1.07151	1.2645	1.85067	2.91356	5509.53	11749.5	525.184	20118.6	0.186818	0.0412332	0.808476	0.644515	0.501272	0.390831	0.165684
639	92001.1	4.94317	91740.8	4.9317	92471.9	4.96514	87986.7	4.90149	0.436351	0.563649	0.470888	0.529112	0.544821	0.455179	0.341531	0.201077	0.252876	0.071202	0.133314	0.305086	0.263956	0.172619	0.160719	0.0976198	0.978751	12302.4	21361.6	0.596401	0.74472	1.69625	1.26234	1.18732	1.17182	1.26969	1.84167	2.67291	5157.35	14194.7	457.281	20155.6	0.231496	0.0629698	0.782972	0.670916	0.486632	0.348342	0.16954
640	91604.7	4.6957	91396.2	4.6878	91983.6	4.71132	88858.2	4.69408	0.415118	0.584882	0.497038	0.502962	0.518223	0.481777	0.307558	0.196409	0.238226	0.0971772	0.16063	0.229643	0.247957	0.209115	0.134191	0.179094	0.246588	12003.6	19988.7	0.548466	0.80135	1.82824	1.28661	1.2517	1.09391	1.28142	1.68945	1.97179	5510.15	12678.3	514.96	19838	0.210743	0.0565547	0.725084	0.659734	0.508197	0.357381	0.112402
641	87033.3	4.77477	86829.1	4.76117	87404.3	4.80035	84821.3	4.71103	0.4737	0.5263	0.525009	0.474991	0.537364	0.462636	0.335987	0.189511	0.241497	0.0617639	0.171241	0.352963	0.189691	0.186765	0.15092	0.119661	0.944302	11085.1	15106.4	0.585519	0.837112	1.72273	1.31137	1.19382	1.11268	1.26321	1.87157	2.93765	5318.57	13078.7	470.298	18238.2	0.175942	0.0742473	0.740401	0.598536	0.529733	0.334505	0.269372
642	99053.3	4.77776	98759.9	4.76685	99583.2	4.79947	95101.2	4.71908	0.443147	0.556853	0.430799	0.569201	0.495106	0.504894	0.302894	0.187522	0.240398	0.107321	0.161865	0.335043	0.143838	0.197492	0.209334	0.114293	0.312203	11677.3	19051.9	0.616072	0.76185	1.84325	1.14325	1.07143	1.05485	1.29585	1.76335	2.56328	5554.52	14487	448.95	19849.3	0.151065	0.0682519	0.771054	0.641662	0.466952	0.291514	0.232362
643	89386.3	5.53234	89101.8	5.51528	89901.7	5.56576	86583.8	5.46212	0.480603	0.519397	0.524081	0.475919	0.50729	0.49271	0.271027	0.186097	0.285838	0.0883164	0.168722	0.265283	0.230023	0.206887	0.134307	0.1635	0.792956	12235.1	20469.4	0.667869	0.830289	2.10011	1.25989	1.20788	1.1482	1.25808	1.6144	2.44774	5277.06	13365	483.255	19415.1	0.208294	0.0452146	0.784113	0.649193	0.500523	0.36929	0.222838
644	93403.8	5.80373	93184.3	5.7822	93801.4	5.84354	90310.6	5.71381	0.495983	0.504017	0.429181	0.570819	0.502472	0.497528	0.320396	0.202703	0.225686	0.0906322	0.160583	0.310888	0.215649	0.204222	0.132535	0.136706	0.297277	12973.8	19504.1	0.621941	0.765636	1.62899	1.40744	1.25481	1.14787	1.24276	1.74396	2.27386	5142.42	13889.6	456.025	22560.5	0.162964	0.0483599	0.842806	0.559172	0.499921	0.361384	0.253518
645	88307.5	5.20896	88160.8	5.1927	88574	5.24007	86378.4	5.13251	0.421878	0.578122	0.453819	0.546181	0.522773	0.477227	0.303237	0.212801	0.274616	0.0836512	0.125695	0.35001	0.230266	0.139971	0.134486	0.145267	0.526802	11549.9	19180	0.621329	0.787017	1.96927	1.31121	1.13491	0.998885	1.28724	1.77667	2.70698	5179.44	13486.1	439.458	20259	0.236654	0.0545604	0.777694	0.664271	0.490951	0.354848	0.26566
646	87580.9	5.04789	87381.1	5.02736	87943.5	5.08617	85446.4	4.95026	0.455768	0.544232	0.475442	0.524558	0.518186	0.481814	0.293106	0.192568	0.255271	0.0849851	0.17407	0.339406	0.215115	0.155191	0.126864	0.163424	0.612109	11658.4	16750.1	0.83142	0.786753	1.50066	1.25807	1.26256	1.12259	1.32721	1.76033	2.03669	5101.99	13287.4	510.958	18327.3	0.210481	0.0551829	0.774453	0.569866	0.546931	0.344992	0.168261
647	94874.3	6.07035	94677.1	6.06198	95231.9	6.0881	92350.1	6.05942	0.483978	0.516022	0.513864	0.486136	0.569817	0.430183	0.299483	0.22717	0.215547	0.116351	0.141449	0.25316	0.207648	0.221166	0.160602	0.157425	0.92943	11575.4	17920.1	0.56702	0.807669	2.0014	1.1634	0.93648	1.07729	1.22014	1.86808	1.9203	6154.71	13194.9	509.071	18891.8	0.170171	0.0371868	0.822987	0.655143	0.50878	0.335654	0.263949
648	94045.2	5.49708	93979.8	5.48528	94162.8	5.51972	92532.1	5.44414	0.476737	0.523263	0.479353	0.520647	0.543004	0.456996	0.305532	0.205261	0.256496	0.113441	0.11927	0.304119	0.243217	0.156121	0.179287	0.117256	0.206773	11953.9	16511.2	0.520992	0.758142	1.54882	1.19095	1.31945	1.15718	1.31004	1.58027	2.03713	5786.06	13530.4	458.588	18309.3	0.192604	0.0391662	0.825867	0.494362	0.470664	0.255324	0.177013
649	95187.5	4.91135	94966.4	4.89386	95587.8	4.94433	91699.5	4.84672	0.433243	0.566757	0.543529	0.456471	0.582993	0.417007	0.302832	0.219768	0.229334	0.108952	0.139114	0.297062	0.203438	0.190245	0.188063	0.121192	0.891534	13079.9	20333.8	0.616161	0.739873	1.86371	1.39226	1.12573	1.15975	1.2558	1.58615	2.51747	5502.26	13444.5	528.928	19291.8	0.201439	0.0647695	0.795917	0.648666	0.456461	0.286499	0.247466
650	90889.9	5.36845	90624.4	5.35191	91365.9	5.40046	87206.1	5.3038	0.458805	0.541195	0.492122	0.507878	0.581672	0.418328	0.255227	0.194357	0.31882	0.0842899	0.147306	0.273032	0.174392	0.224395	0.197257	0.130923	0.0220797	11257.6	20208.6	0.639935	0.769197	1.9411	1.27957	1.18471	1.13662	1.24668	1.65296	2.00909	4901.62	13678	484.394	20873.9	0.222608	0.0426458	0.772992	0.630919	0.550867	0.295188	0.200625
651	86057.3	5.02987	86027.9	5.01893	86111.8	5.05085	85382.1	5.03551	0.42845	0.57155	0.424614	0.575386	0.494568	0.505432	0.311851	0.160868	0.296508	0.104241	0.126532	0.255343	0.184945	0.177417	0.223523	0.158772	0.765302	13431.2	16470.1	0.67649	0.741303	1.69557	1.3417	1.32976	1.12836	1.28157	1.65306	2.86298	5087.8	11723.9	459.11	21978.3	0.227138	0.0614663	0.782917	0.634452	0.52993	0.400101	0.274577
652	96004.1	5.63699	95765.6	5.62342	96434.1	5.66406	92952.1	5.5756	0.465012	0.534988	0.569381	0.430619	0.488163	0.511837	0.271501	0.202559	0.259038	0.0974944	0.169407	0.286242	0.205136	0.202039	0.175445	0.131138	0.975815	11742.2	16840.3	0.668541	0.771655	1.83395	1.15679	1.15635	1.06061	1.2602	1.81299	1.94907	5553.93	13620.4	509.605	20437.3	0.144663	0.0491694	0.83222	0.653375	0.513055	0.377976	0.177638
653	93885.6	5.50899	93626.6	5.49571	94356.1	5.53439	91388.9	5.45506	0.457626	0.542374	0.438285	0.561715	0.588379	0.411621	0.278469	0.251712	0.233987	0.102352	0.133479	0.308985	0.186085	0.228801	0.151318	0.124811	0.940212	11885.3	17369.7	0.694576	0.824082	1.5707	1.21482	1.33497	1.03049	1.27518	1.50694	2.65268	6102.65	12361.2	433.716	19547.9	0.185263	0.053257	0.812145	0.688893	0.496638	0.349788	0.219339
654	89741.2	5.25055	89396.6	5.23328	90365.8	5.28325	86039.6	5.17094	0.445841	0.554159	0.399743	0.600257	0.56946	0.43054	0.30595	0.213143	0.244655	0.0659055	0.170346	0.286688	0.26197	0.197433	0.12499	0.128918	0.95954	11864.5	18854.2	0.73515	0.781708	1.67241	1.26568	1.1808	1.21197	1.32217	1.58359	2.31722	5256.45	12952.5	536.096	20772.2	0.209826	0.0553192	0.782482	0.676983	0.531388	0.364742	0.194792
655	84182.9	5.38875	83934.2	5.37711	84635.6	5.41183	80551.4	5.36701	0.43751	0.56249	0.511387	0.488613	0.556519	0.443481	0.295156	0.246159	0.234099	0.0635431	0.161043	0.28449	0.188213	0.209055	0.156647	0.161595	0.442214	9546.61	18341.9	0.555765	0.762275	1.83151	1.22727	1.13105	1.09973	1.26055	1.58398	2.27307	5634.83	11182.8	474.755	19746.5	0.181693	0.0371201	0.800145	0.529404	0.484903	0.27047	0.223091
656	92338.5	5.12244	92129.8	5.10568	92717.4	5.15345	89286.6	5.06262	0.422738	0.577262	0.496709	0.503291	0.527189	0.472811	0.293528	0.21004	0.222445	0.106659	0.167327	0.327018	0.139943	0.209415	0.177277	0.146348	0.40255	11089.6	16980.2	0.564025	0.769469	1.62358	1.41227	1.01281	1.13872	1.34112	1.89633	2.45887	6020.17	13735	508.103	19833.3	0.216099	0.0572923	0.820697	0.657329	0.506283	0.413333	0.170942
657	78244.3	5.71288	78006.9	5.70959	78675.3	5.72049	75660.3	5.74628	0.421555	0.578445	0.49089	0.50911	0.502245	0.497755	0.347595	0.232375	0.193149	0.0696198	0.157262	0.263077	0.200961	0.210656	0.167359	0.157948	0.301672	11360.8	17095.4	0.583534	0.830276	1.64779	1.19935	1.04181	1.10842	1.27117	1.63927	2.70058	4814.96	11424.3	467.958	20635.7	0.199274	0.0402561	0.835948	0.667128	0.526019	0.346407	0.181158
658	88201.6	5.41239	87969.5	5.39487	88622.9	5.44648	84782.6	5.31217	0.47402	0.52598	0.490406	0.509594	0.57432	0.42568	0.281441	0.171024	0.264532	0.0774744	0.20553	0.278638	0.224524	0.195312	0.166153	0.135373	0.624509	11351.7	17294.8	0.586961	0.759835	2.01979	1.21887	1.12087	1.09192	1.2654	1.74599	2.63241	5576.11	12947.8	541.494	19183.3	0.174475	0.0482875	0.809957	0.594288	0.5254	0.307504	0.235483
659	88376.4	4.87372	88119.7	4.86402	88841.4	4.89267	85300	4.85211	0.480574	0.519426	0.47962	0.52038	0.500205	0.499795	0.313587	0.181439	0.273134	0.0997575	0.132082	0.276697	0.207796	0.194668	0.180136	0.140702	0.0134862	9564.09	17632.1	0.657298	0.782191	1.75727	1.25563	1.08727	1.12406	1.29462	2.03046	2.45695	5099.93	13499.5	468.901	20218.7	0.191134	0.0591428	0.713948	0.681894	0.5114	0.299075	0.180304
660	92131	4.9339	91920.7	4.9229	92511.9	4.956	89428.4	4.92995	0.445176	0.554824	0.488334	0.511666	0.582691	0.417309	0.284985	0.206969	0.264059	0.0985911	0.145396	0.260187	0.145995	0.192995	0.234473	0.16635	0.239255	12906.7	19222.1	0.682142	0.7722	1.99729	1.29326	1.13726	1.10814	1.31259	1.92839	2.46729	5057.8	13565.8	546.373	19582.7	0.191591	0.0691927	0.797698	0.65894	0.436839	0.452148	0.225046
661	89489.5	5.54731	89207	5.53928	89999.8	5.56352	86129.8	5.54078	0.469646	0.530354	0.49685	0.50315	0.513531	0.486469	0.322649	0.166321	0.263152	0.0855428	0.162335	0.260482	0.17799	0.238562	0.151541	0.171425	0.110767	10655.9	19980.9	0.588223	0.805925	1.75808	1.21308	1.21689	1.10396	1.21883	1.73486	2.67237	4911.04	14615.4	450.017	20966	0.191284	0.0494455	0.798619	0.637794	0.475387	0.427003	0.269322
662	91519.7	5.48634	91396.3	5.48019	91743.5	5.49791	89258.4	5.50934	0.426713	0.573287	0.493155	0.506845	0.558844	0.441156	0.292222	0.26758	0.205235	0.10525	0.129713	0.264706	0.190771	0.216302	0.169664	0.158558	0.760838	12608.8	17863.6	0.527813	0.763746	1.34792	1.22653	1.18818	1.1775	1.32226	1.69171	2.1626	5353	13179.6	483.783	22340.2	0.182153	0.0432435	0.817243	0.622407	0.504851	0.360383	0.206881
663	89921.1	5.90045	89964.3	5.88944	89841.4	5.92132	89691.4	5.91521	0.476458	0.523542	0.502572	0.497428	0.54324	0.45676	0.274353	0.225218	0.293602	0.0964252	0.110401	0.263068	0.170844	0.195223	0.213965	0.156901	0.561016	13624.9	16411.2	0.709378	0.716303	1.48109	1.27624	1.0873	0.989595	1.28657	1.59039	3.1024	5047.25	14753.6	517.671	18859.5	0.199242	0.0359409	0.806585	0.711879	0.495	0.30095	0.22187
664	85618.3	5.43847	85450.3	5.42862	85924.2	5.45742	83345.4	5.44654	0.442698	0.557302	0.512937	0.487063	0.511701	0.488299	0.349784	0.170755	0.210313	0.123657	0.145491	0.271493	0.201296	0.161683	0.20248	0.163048	0.181149	11392.5	17411.9	0.616759	0.767486	1.65838	1.32	1.12528	1.02457	1.2644	1.58916	2.6135	5431.71	11946.8	465.636	19165.6	0.212499	0.0510127	0.799757	0.666508	0.510898	0.391324	0.220834
665	94061.5	5.38784	93838.9	5.38075	94461.7	5.4027	91219.4	5.38052	0.451097	0.548903	0.493987	0.506013	0.570227	0.429773	0.327105	0.16998	0.253061	0.112975	0.136878	0.290234	0.159749	0.213177	0.211019	0.125821	0.0337725	10159.6	16284.9	0.628292	0.791463	1.82594	1.16698	1.06962	1.11296	1.23301	1.67607	2.41621	5516.08	14501.7	496.757	20793.5	0.225697	0.0562833	0.801654	0.745009	0.517507	0.34503	0.230478
666	87196.3	5.30745	86926.8	5.28616	87684.3	5.34747	84053.6	5.22703	0.463378	0.536622	0.485206	0.514794	0.555679	0.444321	0.283659	0.182441	0.260343	0.135352	0.138205	0.264293	0.193713	0.22975	0.19488	0.117364	0.490174	11071.3	17564.6	0.691569	0.784492	1.81141	1.38693	1.15628	1.15977	1.27062	1.83298	2.43831	5332.7	12712.7	500.637	19248.4	0.260689	0.063599	0.861332	0.655497	0.553286	0.385404	0.205267
667	93205.1	5.01494	93117	5.00049	93360.5	5.04281	90482.6	4.95788	0.427288	0.572712	0.507256	0.492744	0.47997	0.52003	0.304536	0.161167	0.258838	0.132892	0.142566	0.310861	0.183206	0.169043	0.20318	0.13371	0.780156	11154.4	18856.7	0.526237	0.713296	2.005	1.31127	1.23571	1.06379	1.25386	1.50838	2.27097	4975.05	15051.8	491.755	18666.6	0.234323	0.0484182	0.774476	0.596662	0.473431	0.315434	0.187074
668	93672.9	5.71617	93583.7	5.70251	93835.7	5.74302	92214	5.68689	0.497054	0.502946	0.457026	0.542974	0.569543	0.430457	0.277852	0.221867	0.273142	0.107272	0.119867	0.30786	0.189294	0.175511	0.148852	0.178483	0.694897	12289	18736.5	0.693731	0.733741	1.81374	1.24448	1.23354	1.09868	1.24387	1.59368	2.60363	5675.57	13742.9	486.112	18846.6	0.181756	0.0444111	0.804666	0.609385	0.496394	0.397459	0.167458
669	97661.8	5.39287	97439.2	5.37877	98064.6	5.41934	95134.6	5.35605	0.434619	0.565381	0.452586	0.547414	0.478657	0.521343	0.346485	0.190528	0.21297	0.111953	0.138064	0.299107	0.189364	0.196868	0.197465	0.117197	0.66667	13397.8	19185.4	0.58345	0.833494	1.6651	1.3792	1.12917	1.01722	1.23426	1.49406	2.65915	5703.28	14403.2	444.396	19845.2	0.178592	0.048477	0.809321	0.612725	0.536767	0.302417	0.178052
670	95273.5	5.37031	95006.9	5.36068	95753.5	5.38945	91902.2	5.34383	0.472758	0.527242	0.472938	0.527062	0.477107	0.522893	0.303776	0.249714	0.249085	0.0700877	0.127337	0.327658	0.179923	0.218772	0.140234	0.133414	0.366446	9216.16	16742.9	0.67658	0.770005	1.75259	1.19678	1.13187	1.14509	1.26199	1.55702	1.58201	5037.42	13383.2	484.715	19867.7	0.189342	0.0647968	0.803567	0.676479	0.551836	0.316147	0.222519
671	89065.2	4.77687	88824	4.76312	89503.4	4.80315	86133.8	4.72201	0.44082	0.55918	0.577982	0.422018	0.563	0.437	0.289468	0.18465	0.281707	0.0921838	0.15199	0.287731	0.217893	0.192838	0.176709	0.124829	0.701315	10676.8	18271.6	0.599237	0.794554	1.75218	1.27685	1.19282	1.08118	1.31312	1.64266	3.21868	5416.29	13172.2	470.26	21345.6	0.220423	0.0667737	0.799436	0.612128	0.501138	0.341851	0.177741
672	89680.9	5.75813	89496.8	5.75361	90014.3	5.76813	87503.8	5.78822	0.43249	0.56751	0.478621	0.521379	0.555307	0.444693	0.298398	0.238027	0.240372	0.108306	0.114897	0.228615	0.207114	0.248983	0.167853	0.147435	0.806686	13065.7	18984.4	0.627363	0.810149	1.65874	1.19854	1.17629	1.11062	1.2381	1.65594	2.8807	5353.84	12582.7	458.21	22686.4	0.139579	0.0344921	0.801311	0.649749	0.530819	0.323236	0.214114
673	81684.7	5.90372	81510.2	5.89178	82000	5.92705	79225.4	5.8938	0.454996	0.545004	0.513477	0.486523	0.517849	0.482151	0.27317	0.221304	0.235048	0.116168	0.15431	0.212206	0.224189	0.182299	0.219802	0.161503	0.596542	10848.5	17020.6	0.61675	0.779938	1.7308	1.27534	1.07494	1.07709	1.29447	1.73762	2.96825	4574.98	13120.6	501.775	21893.1	0.13582	0.0367688	0.819281	0.614684	0.57441	0.37456	0.274819
674	88961.3	5.22306	88585.4	5.2104	89638.6	5.24805	84150.9	5.16094	0.441048	0.558952	0.476139	0.523861	0.530185	0.469815	0.317546	0.187716	0.246237	0.0775049	0.170996	0.261629	0.20162	0.172461	0.261235	0.103055	0.115719	10721.4	18451.2	0.605607	0.778393	1.98933	1.19507	1.23518	1.13329	1.27867	1.96761	1.91916	5446.42	13118.5	493.326	21284	0.22313	0.0402565	0.723302	0.624182	0.527393	0.242941	0.316107
675	82779.5	5.24859	82459.2	5.23794	83358.4	5.26908	78850.9	5.21516	0.461404	0.538596	0.478694	0.521306	0.483047	0.516953	0.34119	0.180468	0.202173	0.108894	0.167275	0.261731	0.205886	0.250398	0.173127	0.108858	0.396275	10444.6	16909.6	0.61991	0.783858	1.54511	1.21094	1.1535	1.13477	1.242	1.5882	3.13497	4737.62	13654	427.624	19276.7	0.247311	0.0618013	0.848964	0.618723	0.506874	0.399497	0.212581
676	91474.8	5.93419	91244.5	5.91964	91890.4	5.96124	87248.5	5.89414	0.502098	0.497902	0.533112	0.466888	0.55451	0.44549	0.285832	0.277751	0.213612	0.0684515	0.154354	0.291316	0.191966	0.22423	0.161222	0.131267	0.285513	12046.2	18418.1	0.631792	0.719685	1.50234	1.31461	1.10339	1.0801	1.21725	1.71337	1.76884	4884.86	14726.4	492.714	19568.8	0.180494	0.0379712	0.791218	0.592999	0.477527	0.377192	0.234649
677	85701.1	5.60932	85513.3	5.59903	86040.1	5.62953	83642.5	5.59443	0.460431	0.539569	0.449822	0.550178	0.523439	0.476561	0.327512	0.221875	0.233376	0.0913007	0.125937	0.304116	0.183331	0.185873	0.16219	0.164491	0.663764	11927.6	18729.6	0.645257	0.843123	1.6889	1.26916	1.16299	1.09299	1.28776	1.67444	2.61152	4841.64	14132.7	520.332	17698.3	0.219701	0.0440286	0.82674	0.609826	0.466255	0.377814	0.177353
678	100361	4.76312	100052	4.74458	100923	4.79782	96173.2	4.63944	0.46831	0.53169	0.478235	0.521765	0.526054	0.473946	0.220536	0.219052	0.298157	0.104949	0.157305	0.342724	0.18491	0.197853	0.164001	0.110513	0.0923402	10078.4	19101.6	0.612929	0.756807	1.76358	1.30466	1.25702	1.08077	1.28879	1.83739	2.11344	6340.2	13516.9	471.136	21539	0.211583	0.0691925	0.750068	0.685004	0.532829	0.340906	0.154302
679	89172.3	6.01827	88888.4	6.00175	89687.5	6.04939	84870	5.9264	0.490029	0.509971	0.481938	0.518062	0.471305	0.528695	0.276155	0.207827	0.229344	0.0934442	0.19323	0.329336	0.180983	0.202659	0.148373	0.138649	0.171681	10518	19118.6	0.566171	0.75526	1.6264	1.25712	1.20703	1.13837	1.23685	1.69137	2.20297	5729.29	12552.7	537.742	19216.9	0.17534	0.0420336	0.842282	0.632101	0.488051	0.435755	0.244244
680	83433.7	5.51364	83148.3	5.50058	83950.8	5.53826	79947.5	5.48634	0.465201	0.534799	0.512086	0.487914	0.526057	0.473943	0.291565	0.280604	0.176956	0.100839	0.150036	0.305522	0.170083	0.20298	0.181711	0.139704	0.532062	11200.7	17056	0.711854	0.758889	1.4921	1.27229	1.11272	1.10591	1.22365	1.82422	2.60667	4992.15	13059.8	492.992	19218	0.216236	0.0463721	0.813545	0.69418	0.468007	0.289391	0.190426
681	96968	5.00345	96778.8	4.99434	97312.2	5.02151	94983.7	4.99252	0.434273	0.565727	0.477133	0.522867	0.509875	0.490125	0.329984	0.16341	0.30256	0.0637925	0.140253	0.294468	0.196698	0.173089	0.178932	0.156814	0.764874	11034.4	17361.3	0.660904	0.826677	1.75785	1.27108	1.01536	1.18597	1.23851	1.80293	2.36809	5477.78	13586.4	459.175	23403.1	0.175601	0.0708848	0.820717	0.691599	0.4346	0.415184	0.193799
682	92880.7	5.08078	92634.3	5.06438	93327.8	5.11162	89812.7	5.00161	0.439368	0.560632	0.468551	0.531449	0.472817	0.527183	0.291208	0.171502	0.24355	0.100657	0.193084	0.316913	0.176621	0.166899	0.197834	0.141733	0.0647552	11325.5	17650.1	0.560621	0.804963	1.74725	1.32362	1.09848	1.13833	1.28729	1.70516	2.37532	5568.4	13361.9	493.802	18636	0.136	0.0591251	0.787114	0.671953	0.471139	0.348665	0.221742
683	93082.3	5.5976	92907.5	5.59335	93395.9	5.6077	90345.8	5.63355	0.461198	0.538802	0.475492	0.524508	0.527492	0.472508	0.297997	0.248329	0.22795	0.0889449	0.136779	0.241067	0.192915	0.245184	0.171788	0.149047	0.991071	14173.7	19078.5	0.632079	0.753247	1.81735	1.13795	1.10113	1.07744	1.23526	1.67736	2.46569	5274.6	13897.2	557.198	21039.1	0.212816	0.0463895	0.814901	0.675772	0.489467	0.404321	0.167673
684	85285.3	5.04326	84994.1	5.03132	85813.6	5.06532	80959.4	4.97235	0.446961	0.553039	0.474034	0.525966	0.593498	0.406502	0.284119	0.196199	0.229676	0.0755418	0.214465	0.303751	0.189785	0.211952	0.17624	0.118272	0.628633	12066.4	19154.6	0.55871	0.763549	1.31674	1.19871	1.11115	1.12182	1.25613	1.65272	2.86263	5038.42	12763.7	502.518	17441.4	0.164573	0.0575563	0.808096	0.670229	0.54009	0.264754	0.158748
685	81896.8	5.42928	81580.6	5.40615	82470.4	5.47271	78397.4	5.30051	0.42753	0.57247	0.529126	0.470874	0.486078	0.513922	0.248045	0.206527	0.237453	0.0899875	0.217987	0.298924	0.248678	0.161064	0.159106	0.132229	0.0843346	10631.9	18069.5	0.614528	0.805519	1.73337	1.29262	1.26638	1.14554	1.22376	1.76125	3.32034	5411.15	14046.5	458.681	18947	0.262541	0.034512	0.80008	0.583224	0.559399	0.378412	0.137934
686	89899.1	5.02349	89697.7	5.00301	90259.9	5.0623	86793.8	4.90302	0.418376	0.581624	0.488819	0.511181	0.538473	0.461527	0.237226	0.173455	0.261892	0.136023	0.191404	0.287005	0.190039	0.232781	0.157028	0.133147	0.840768	9572.39	16559	0.525279	0.803527	1.84942	1.28379	1.2048	1.04277	1.23135	1.91452	2.05937	4858.41	15104.9	535.021	18224.7	0.183877	0.0460336	0.824465	0.628732	0.546466	0.255012	0.0962882
687	92624.9	5.83293	92284.4	5.80645	93238.7	5.88316	88997.2	5.71283	0.495861	0.504139	0.533812	0.466188	0.4971	0.5029	0.286051	0.213865	0.261461	0.0852153	0.153407	0.336538	0.172354	0.243684	0.134918	0.112506	0.505549	11394.7	18561.7	0.71048	0.803669	2.0484	1.36448	1.19559	1.06419	1.27529	1.75309	2.2337	5349.89	13869.4	513.457	20446.2	0.179554	0.0447635	0.832409	0.657017	0.483482	0.323004	0.156664
688	90401.7	5.15356	90056.5	5.15022	91021.2	5.16173	86762.1	5.15346	0.436552	0.563448	0.485248	0.514752	0.561731	0.438269	0.37756	0.204734	0.211177	0.0822445	0.124284	0.307032	0.232521	0.181052	0.166619	0.112776	0.592402	10924.7	18849.8	0.670206	0.805114	1.95774	1.08264	1.19265	1.03284	1.2569	1.85763	2.13794	4973.51	14468.1	465.428	20901.2	0.239838	0.0509461	0.699121	0.647197	0.502237	0.317739	0.326311
689	85649.2	5.83976	85484.7	5.82388	85945.4	5.87047	83715.6	5.80182	0.477063	0.522937	0.431692	0.568308	0.548479	0.451521	0.311315	0.203793	0.249954	0.108185	0.126754	0.260175	0.256238	0.143041	0.192716	0.147831	0.0636667	10017.1	17244.3	0.714898	0.813086	1.87842	1.33732	1.01864	1.03824	1.31835	1.69952	2.90319	4759.73	14749.3	468.371	20333.3	0.175043	0.0383656	0.79338	0.643396	0.523532	0.380942	0.17975
690	96215.2	4.9772	96032.3	4.96131	96546.7	5.00673	94139.7	4.90233	0.439281	0.560719	0.497459	0.502541	0.535891	0.464109	0.295394	0.167941	0.305504	0.0719323	0.15923	0.332861	0.189132	0.204492	0.146126	0.127389	0.256983	13188.5	18365.2	0.606293	0.832373	1.4858	1.27551	1.18361	1.12208	1.27195	1.75732	2.58442	5537.07	14186.9	474.009	17885.7	0.170286	0.0674612	0.836399	0.65691	0.531597	0.33876	0.126694
691	84301.8	5.50567	83992.8	5.49454	84856	5.5287	80601.9	5.46802	0.453232	0.546768	0.416779	0.583221	0.502086	0.497914	0.276884	0.243677	0.2658	0.0504359	0.163203	0.270729	0.206635	0.212844	0.173282	0.13651	0.911537	9499.75	15927.1	0.709389	0.767539	2.00166	1.15027	1.1406	1.11132	1.27356	1.51478	1.75795	4431.09	12147.8	486.847	20897.3	0.203266	0.0537158	0.814258	0.679105	0.472788	0.385522	0.245478
692	81237.6	5.6556	81070.6	5.6321	81540.9	5.70059	79300.5	5.53925	0.452763	0.547237	0.485729	0.514271	0.523355	0.476645	0.272909	0.188785	0.243333	0.110236	0.184738	0.343665	0.159822	0.162788	0.179606	0.154119	0.191129	12680.2	16453.2	0.697129	0.797653	1.92159	1.27001	1.12209	1.04866	1.28253	1.70812	2.48403	5040.98	11727.4	462.583	18962.4	0.184925	0.0363025	0.804979	0.657858	0.499957	0.333356	0.152257
693	85308.2	5.63521	85122.4	5.62211	85643.4	5.65998	82174.6	5.60366	0.441852	0.558148	0.48336	0.51664	0.511675	0.488325	0.347056	0.196607	0.265531	0.0729281	0.117878	0.330878	0.189079	0.224338	0.130223	0.125482	0.861494	10270.3	18180.6	0.614313	0.736126	1.58643	1.28624	1.25361	1.15287	1.29131	1.82775	2.51578	4653.23	13995.1	418.852	19853.4	0.190341	0.0417749	0.811268	0.671625	0.510257	0.289424	0.192545
694	89929.1	5.40896	89639.1	5.39505	90452.9	5.43623	86500.6	5.37529	0.464376	0.535624	0.452895	0.547105	0.556152	0.443848	0.31705	0.181197	0.272995	0.0852222	0.143535	0.280342	0.18958	0.189207	0.201029	0.139842	0.892535	10618.9	18455.9	0.704741	0.777799	1.87598	1.27491	1.27587	1.12284	1.26886	1.77691	2.27729	5131.06	13387.6	538.217	19453.8	0.152785	0.045047	0.76827	0.646773	0.489271	0.321928	0.195559
695	88888.1	5.62734	88402.2	5.61179	89763.9	5.65712	85118.3	5.56745	0.447044	0.552956	0.519423	0.480577	0.507031	0.492969	0.333492	0.169917	0.212438	0.0902734	0.19388	0.28914	0.193023	0.181893	0.217709	0.118234	0.463933	11415.8	17489.2	0.678678	0.882529	1.65375	1.25022	1.17831	1.12489	1.30941	1.703	1.9396	4728.52	15153.2	492.772	22283.1	0.222269	0.0410439	0.82296	0.639431	0.511276	0.352396	0.190029
696	91051.2	5.58136	90850.5	5.57198	91413.7	5.60019	88672	5.5459	0.470104	0.529896	0.505076	0.494924	0.46577	0.53423	0.267083	0.221137	0.278177	0.073644	0.159958	0.320469	0.16232	0.197603	0.177313	0.142296	0.87541	11431.7	17562.5	0.645697	0.805414	1.64004	1.1359	1.1764	1.09292	1.27025	1.62668	3.09168	5440.58	14722.5	490.025	20543	0.186726	0.040806	0.786099	0.665145	0.47342	0.374155	0.180938
697	86671.7	5.2105	86517.4	5.19966	86949.4	5.23182	84415.5	5.1817	0.453441	0.546559	0.523791	0.476209	0.591786	0.408214	0.294088	0.20777	0.23745	0.120597	0.140096	0.293384	0.17533	0.19215	0.192661	0.146475	0.638873	11409.7	17518.6	0.579395	0.791438	1.83649	1.24248	1.17274	1.02816	1.25929	1.79301	2.80767	4957.7	14279.6	474.052	19888.9	0.242765	0.0514009	0.785028	0.690605	0.49208	0.318138	0.190172
698	95348.4	4.82369	95108.2	4.80767	95781.6	4.85441	92068.1	4.76483	0.461033	0.538967	0.495582	0.504418	0.525766	0.474234	0.372671	0.169688	0.227464	0.0955226	0.134655	0.320366	0.203335	0.163953	0.19716	0.115186	0.168625	11664.1	18838.6	0.577128	0.792421	2.07687	1.36132	1.15299	1.26162	1.28284	1.82342	1.79493	5544.33	14037.8	498.8	20240.2	0.256021	0.0663797	0.801277	0.555092	0.510725	0.263888	0.204445
699	97951.4	5.40626	97775.2	5.39803	98269.9	5.42214	95986.3	5.38794	0.436434	0.563566	0.511353	0.488647	0.54111	0.45889	0.298914	0.216194	0.296532	0.0707392	0.11762	0.270792	0.236651	0.230676	0.129161	0.13272	0.204408	11304.6	17953	0.618065	0.836737	1.46958	1.21028	1.18882	1.18818	1.30242	1.63533	2.46887	5521.46	14627.8	446.884	19513.4	0.162808	0.0568676	0.83371	0.655279	0.517527	0.372251	0.206059
700	86535	5.28699	86238.5	5.27143	87071.1	5.31641	83264.8	5.21108	0.448821	0.551179	0.471086	0.528914	0.530156	0.469844	0.310461	0.188731	0.229033	0.096134	0.17564	0.341726	0.18142	0.191784	0.147007	0.138063	0.0478678	11265.5	19213.4	0.592242	0.822073	1.64688	1.25133	1.04686	1.11917	1.28791	1.5895	2.0089	4863.97	13160.9	448.715	19499.3	0.210525	0.046963	0.790541	0.695231	0.498045	0.283429	0.117942
701	98164.8	5.20184	97698.6	5.19057	99004.8	5.22487	93799.4	5.17204	0.425998	0.574002	0.488888	0.511112	0.536119	0.463881	0.306538	0.203073	0.238396	0.0846652	0.167328	0.294489	0.174596	0.182288	0.231501	0.117125	0.975427	12475.5	19072.5	0.815478	0.789177	1.93845	1.20349	1.16748	1.12645	1.2778	1.80891	2.41126	5501.92	15131	423.391	19357.3	0.171737	0.0567563	0.767061	0.665621	0.499288	0.484459	0.207534
702	92638.9	5.71886	92565.4	5.69806	92771.8	5.75773	91411.1	5.62079	0.452054	0.547946	0.451736	0.548264	0.515598	0.484402	0.285164	0.241617	0.253074	0.0816166	0.138528	0.372886	0.184203	0.160297	0.161844	0.12077	0.648377	12844.3	16050.5	0.646325	0.786802	1.79105	1.38805	1.17673	1.14276	1.26024	1.62039	2.89624	5638.93	14129	454.709	21359.1	0.167721	0.0389404	0.768422	0.658892	0.478169	0.397381	0.246477
703	88041.5	5.7333	87844.1	5.72053	88401.1	5.75814	85001.7	5.76191	0.425105	0.574895	0.413848	0.586152	0.523128	0.476872	0.291601	0.251166	0.229529	0.0767561	0.150947	0.263824	0.186026	0.184208	0.154162	0.211779	0.22306	11060.8	20100.3	0.612129	0.722546	1.81194	1.33683	1.26166	1.04919	1.25546	1.68746	2.2305	5574.32	12586.4	446.064	20779.5	0.213637	0.038852	0.837689	0.642984	0.499247	0.431688	0.167237
704	93572.9	5.86272	93349.2	5.84441	93974.6	5.89734	88968	5.82943	0.474473	0.525527	0.448262	0.551738	0.558331	0.441669	0.294944	0.231287	0.253737	0.0591995	0.160832	0.261714	0.185139	0.256829	0.168518	0.1278	0.037668	12407.9	19078.7	0.662395	0.680148	1.75774	1.36308	1.19372	1.24392	1.2764	1.47901	2.20514	5251.13	14830.2	404.513	20817.5	0.251826	0.0418978	0.838771	0.649587	0.487867	0.446838	0.149781
705	89018.7	5.38878	88758.2	5.37012	89489.6	5.42359	85802.5	5.27025	0.426473	0.573527	0.477753	0.522247	0.511304	0.488696	0.254076	0.232819	0.231863	0.0930399	0.188202	0.33615	0.194068	0.21758	0.134341	0.11786	0.905388	12659.8	18443.4	0.598163	0.800263	1.53038	1.23046	1.11899	1.09839	1.23963	1.63294	3.17866	5046.63	14857.3	466.978	20143.8	0.186021	0.04447	0.793802	0.689078	0.485473	0.324357	0.26145
706	82313	5.90736	82080.4	5.8944	82728.7	5.93324	78704.5	5.84136	0.480641	0.519359	0.495347	0.504653	0.542532	0.457468	0.294533	0.241083	0.2355	0.0974675	0.131416	0.313966	0.208231	0.227917	0.157836	0.0920501	0.0187375	11828.5	17984.4	0.643558	0.734557	1.87871	1.14938	1.05521	1.07568	1.26107	1.88788	1.98169	4871.81	12831.8	439.87	16675.8	0.263119	0.0323188	0.788522	0.619397	0.466247	0.356976	0.245176
707	82544.3	5.5848	82289.1	5.5747	83006.1	5.60397	79131.5	5.56558	0.519338	0.480662	0.454981	0.545019	0.534365	0.465635	0.304975	0.216405	0.200587	0.0845062	0.193527	0.237808	0.22892	0.215224	0.167338	0.15071	0.899211	11664.2	17150.6	0.62937	0.769185	1.50252	1.2524	1.1431	1.10122	1.24635	1.94424	2.56295	4789.65	13943.8	468.383	19267.7	0.219167	0.0461723	0.770141	0.670224	0.550316	0.362774	0.173937
708	95336.7	5.10378	95029.3	5.08961	95892.8	5.13108	91870.7	5.0422	0.447459	0.552541	0.444017	0.555983	0.534215	0.465785	0.28571	0.227186	0.247569	0.0790213	0.160514	0.318523	0.174002	0.223102	0.175076	0.109297	0.213745	12905.8	17866.8	0.716041	0.778655	1.69208	1.22213	1.21694	1.08684	1.28569	1.83253	2.37307	5784.23	13662.4	507.695	20611	0.209888	0.0578722	0.779101	0.664013	0.518221	0.375053	0.163354
709	87602.6	5.25232	87271.1	5.24234	88203.1	5.27205	84064.3	5.26369	0.468452	0.531548	0.465167	0.534833	0.485217	0.514783	0.348106	0.225728	0.210452	0.0788564	0.136859	0.27102	0.159947	0.262702	0.138768	0.167563	0.132068	12763.7	20460.6	0.714332	0.79134	1.8718	1.35499	1.09174	1.17075	1.28329	1.76789	2.63707	4764.09	13336.2	490.052	21063.8	0.222242	0.060324	0.794336	0.646078	0.531541	0.427074	0.165266
710	94239.1	5.05613	94108.1	5.03933	94475.3	5.08839	92467.6	4.97915	0.458488	0.541512	0.415314	0.584686	0.563879	0.436121	0.302174	0.164545	0.312965	0.0919567	0.128359	0.343455	0.175004	0.203693	0.131204	0.146643	0.997751	11625.2	18121.4	0.680354	0.797394	1.90129	1.27171	0.963169	1.0381	1.29659	1.70149	2.20756	5212.74	13620	511.887	23806.6	0.212907	0.052276	0.743971	0.568862	0.511137	0.316275	0.236293
711	97303.5	4.77784	97038	4.75998	97782.6	4.8125	93867.9	4.73041	0.428344	0.571656	0.487341	0.512659	0.534026	0.465974	0.308024	0.195951	0.261205	0.0810671	0.153753	0.283237	0.172589	0.205692	0.168757	0.169725	0.523524	10927.6	19205.2	0.682602	0.765315	2.151	1.37431	1.04851	1.18939	1.27619	1.85815	2.16148	5655.07	15714.1	521.805	20642.9	0.229291	0.0523781	0.754418	0.601209	0.509844	0.236816	0.19357
712	93421.3	5.68417	93217.1	5.66335	93790.1	5.72339	89305.8	5.55354	0.441212	0.558788	0.486806	0.513194	0.521229	0.478771	0.218831	0.217455	0.274576	0.125238	0.163901	0.285015	0.19756	0.211619	0.178628	0.127179	0.591418	8727.2	17097.6	0.61492	0.688265	1.75937	1.30802	1.0689	1.09286	1.26468	1.69793	2.41187	5696.37	14198.1	459.716	18440.9	0.162866	0.044368	0.828158	0.652095	0.495676	0.343542	0.332262
713	86890.7	5.27788	86718.1	5.26971	87202.3	5.29374	84210.3	5.26254	0.447523	0.552477	0.454312	0.545688	0.583958	0.416042	0.302274	0.198031	0.269006	0.104383	0.126306	0.316791	0.175008	0.186029	0.18691	0.135262	0.736437	10803.2	17745.6	0.615976	0.755259	1.49088	1.18919	1.22096	1.10247	1.30114	1.75506	1.87935	4765.63	12656.4	457.786	20248.1	0.204868	0.0462248	0.767662	0.670185	0.508241	0.362205	0.114054
714	86903.4	4.78496	86631.5	4.77581	87396.5	4.80287	82524.1	4.72711	0.408844	0.591156	0.492439	0.507561	0.512581	0.487419	0.313282	0.197668	0.222299	0.0635418	0.20321	0.316695	0.204503	0.233088	0.116168	0.129545	0.910896	9876.24	17728	0.518051	0.763399	1.61982	1.13382	1.14771	1.22276	1.26155	1.72028	2.81042	5801.6	13845.9	498.521	20071.4	0.264422	0.0570907	0.796072	0.686176	0.461454	0.277987	0.205434
715	97523.1	5.1762	97155.1	5.16895	98184.8	5.19101	93442.6	5.15992	0.402541	0.597459	0.510567	0.489433	0.555532	0.444468	0.283506	0.220592	0.28989	0.0763286	0.129683	0.254016	0.215785	0.252016	0.169267	0.108916	0.0361711	8845.89	17547.1	0.65886	0.801351	1.68143	1.15929	1.16359	1.11953	1.29488	1.68854	2.07771	5155.83	14768.2	516.536	19996	0.160701	0.0545659	0.771942	0.658106	0.486823	0.40072	0.241572
716	91997.9	5.19053	91718.3	5.1777	92504.1	5.21515	88054.7	5.12966	0.448373	0.551627	0.423476	0.576524	0.430492	0.569508	0.299956	0.183235	0.260256	0.097154	0.159399	0.274864	0.254385	0.194672	0.142439	0.13364	0.937692	10965.4	20171.2	0.653726	0.738661	1.64965	1.21497	1.15996	1.12572	1.25937	1.65668	2.84311	5222.14	14337.1	477.877	21760	0.195521	0.0504105	0.756567	0.67639	0.472085	0.311297	0.2828
717	85127.6	5.77078	84935.4	5.74911	85475.9	5.8105	82013.7	5.69099	0.464959	0.535041	0.467853	0.532147	0.510238	0.489762	0.27576	0.18457	0.257039	0.111395	0.171237	0.259861	0.229799	0.173051	0.188104	0.149185	0.416833	11923.2	19809.9	0.541811	0.774876	1.59497	1.46721	1.11248	1.16139	1.35501	2.02795	2.16191	4674.66	13310.3	487.64	20677.5	0.17255	0.042357	0.862412	0.7009	0.506556	0.357901	0.121521
718	92477.2	5.40253	92255.7	5.38453	92879.1	5.43659	90229.9	5.34435	0.42843	0.57157	0.511756	0.488244	0.524652	0.475348	0.276307	0.227384	0.259813	0.0590526	0.177444	0.274167	0.209781	0.200659	0.140279	0.175113	0.576529	12787.2	18253.2	0.657676	0.835918	1.82051	1.38508	0.949256	1.05648	1.25849	1.75085	2.22118	5632.47	14013.3	474.57	18824.8	0.219135	0.0526711	0.833415	0.6298	0.472401	0.451927	0.216146
719	87307.4	5.71471	87062.1	5.71273	87751.8	5.7202	85008.6	5.75674	0.444885	0.555115	0.460997	0.539003	0.543181	0.456819	0.358485	0.244608	0.207681	0.081995	0.107231	0.319401	0.12643	0.200964	0.172394	0.180811	0.654336	11416.9	18724.8	0.710693	0.8497	1.82771	1.28177	1.13221	1.08091	1.24003	1.68134	2.44438	5081.18	13299.2	514.588	20210.8	0.213486	0.045242	0.791427	0.680981	0.499225	0.411999	0.22082
720	89605.3	4.88967	89243.8	4.87469	90257	4.91833	86003.1	4.81734	0.44236	0.55764	0.454965	0.545035	0.566374	0.433626	0.262625	0.225754	0.236995	0.110521	0.164105	0.264132	0.212326	0.267311	0.16034	0.0958912	0.828029	11085.5	17779.1	0.61152	0.83646	1.7993	1.24421	1.0556	1.10304	1.33549	1.77556	2.85536	5024.69	14681.8	426.991	18645.3	0.209562	0.0634097	0.776645	0.703919	0.45597	0.373414	0.203241
721	98126.6	5.32165	97844.7	5.30201	98637.3	5.35835	94373	5.25539	0.455732	0.544268	0.48099	0.51901	0.538086	0.461914	0.345445	0.226405	0.20436	0.0675895	0.1562	0.338277	0.205585	0.146175	0.181471	0.128491	0.569195	11749.2	18785.2	0.639656	0.762886	1.84754	1.45775	1.172	1.09665	1.23881	1.91589	2.13733	5891.63	14925.4	480.603	19783.1	0.178953	0.0522356	0.78432	0.603493	0.469457	0.364283	0.20022
722	96182.9	5.17959	95993.6	5.16558	96522.1	5.20651	93739.4	5.13573	0.495064	0.504936	0.456815	0.543185	0.53064	0.46936	0.314931	0.186301	0.290559	0.0838873	0.124322	0.303061	0.186159	0.217727	0.159948	0.133105	0.109234	11509.2	18675	0.631212	0.808973	1.95515	1.34546	1.07832	1.09656	1.2877	1.75109	1.98475	5145.8	14836.4	457.89	19343.7	0.197756	0.0543222	0.742087	0.619138	0.499648	0.343474	0.167753
723	94813.5	5.25621	94561.4	5.24418	95269.3	5.27923	91914.9	5.22916	0.373706	0.626294	0.511947	0.488053	0.477333	0.522667	0.291401	0.238566	0.245639	0.082981	0.141413	0.288875	0.229733	0.139704	0.210235	0.131453	0.39403	9754.03	16841	0.688002	0.798545	1.6097	1.28554	1.08689	1.02223	1.29515	1.54556	2.25398	4951.42	14041.1	526.178	20627.3	0.150143	0.0609378	0.851678	0.673757	0.538171	0.385096	0.209506
724	93970.3	5.12978	93780	5.11685	94314.7	5.1549	91754.4	5.10109	0.454687	0.545313	0.517854	0.482146	0.44244	0.55756	0.347394	0.177408	0.271418	0.0836553	0.120124	0.297167	0.193068	0.24412	0.118752	0.146892	0.616223	11101.9	17368.1	0.659417	0.811072	1.93397	1.33841	1.15337	1.18261	1.23256	1.87086	2.21452	5447.28	13671.9	497.802	20856.2	0.192114	0.0588305	0.779785	0.637241	0.509326	0.329048	0.194458
725	90512.1	5.38484	90258.7	5.34583	90972.7	5.45717	88313.2	5.18375	0.442794	0.557206	0.476783	0.523217	0.505	0.495	0.270231	0.145232	0.288239	0.105745	0.190552	0.322948	0.237113	0.193601	0.107106	0.139233	0.942111	13531.7	17914.1	0.802051	0.84681	1.84347	1.38493	1.2315	1.08586	1.30181	1.73547	2.15207	5696.07	12397	508.288	19363.1	0.186258	0.0423327	0.769084	0.698874	0.555533	0.305005	0.136441
726	94395.1	5.78256	94050.6	5.76843	95016.7	5.80972	91031.3	5.73038	0.459223	0.540777	0.449599	0.550401	0.509292	0.490708	0.33492	0.218654	0.218771	0.0661804	0.161474	0.322473	0.204202	0.193535	0.160187	0.119603	0.810367	11005.5	18604.1	0.563191	0.861133	1.79152	1.28353	1.28444	1.18214	1.26084	1.7197	2.00097	5429.19	15296.1	502.452	19796.3	0.174928	0.0423681	0.829438	0.626868	0.508631	0.374796	0.167787
727	87651.4	5.56276	87370.5	5.55189	88156.7	5.58518	83618.1	5.51369	0.454166	0.545834	0.489563	0.510437	0.520797	0.479203	0.319595	0.194254	0.223193	0.101902	0.161056	0.319065	0.152069	0.268978	0.143467	0.116421	0.660211	11747.7	17628.8	0.671145	0.728427	1.92475	1.1157	1.22725	1.13	1.25524	1.61587	2.63593	5182.15	12995.5	453.574	18630.1	0.177535	0.0446035	0.793189	0.609742	0.533821	0.377678	0.234386
728	88290.2	5.552	88093.9	5.53277	88643.2	5.58917	85570.9	5.44898	0.447112	0.552888	0.438791	0.561209	0.52986	0.47014	0.301817	0.182229	0.212078	0.127291	0.176585	0.288074	0.218387	0.214342	0.149215	0.129983	0.467062	13007.3	16993.8	0.673962	0.757363	1.93505	1.23248	1.23136	1.06081	1.27782	1.72663	2.21321	5155.26	13137.6	449.663	19725.5	0.170346	0.0389823	0.777387	0.523506	0.547001	0.365726	0.299932
729	85929.7	5.06787	85616	5.05936	86497.7	5.08451	82447.1	5.06247	0.438074	0.561926	0.485562	0.514438	0.534927	0.465073	0.318226	0.190126	0.229786	0.116074	0.145788	0.285353	0.143427	0.224606	0.202216	0.144398	0.598437	12176.4	19657	0.665434	0.797563	1.54883	1.23015	1.17315	1.08717	1.25854	1.93402	2.33159	4702.67	12673.7	492.082	21488.3	0.220303	0.0544205	0.79922	0.64602	0.485462	0.329596	0.181673
730	84020.6	4.92574	83780.6	4.92067	84455.9	4.9364	81202.8	4.93749	0.46146	0.53854	0.466221	0.533779	0.598655	0.401345	0.353234	0.176068	0.241792	0.0837918	0.145114	0.302845	0.155984	0.217549	0.151905	0.171718	0.410383	10608	18076	0.654912	0.79055	1.72661	1.2025	1.16411	1.15128	1.34505	1.55691	2.47819	4684.43	12355.1	486.61	18987.7	0.210893	0.0674357	0.746719	0.676992	0.537834	0.358448	0.212585
731	85529.3	5.63358	85070.6	5.6109	86359.9	5.67573	81205	5.51822	0.447433	0.552567	0.483782	0.516218	0.504896	0.495104	0.283129	0.214107	0.254643	0.092305	0.155816	0.33081	0.182998	0.204272	0.180407	0.101512	0.171589	10222.3	19189	0.68321	0.822301	1.58024	1.30078	1.17886	1.11834	1.28649	1.83934	1.72258	5289.27	12386	438.403	19813.6	0.301063	0.0469326	0.841052	0.641351	0.435465	0.362293	0.339836
732	81779.6	6.17517	81757.1	6.16182	81820.8	6.20099	81092.9	6.14165	0.466376	0.533624	0.483311	0.516689	0.539659	0.460341	0.271577	0.196162	0.307543	0.0826978	0.14202	0.310775	0.164848	0.176833	0.152763	0.194782	0.566165	12420.6	17582.4	0.610729	0.801872	1.65171	1.24649	1.13256	1.08731	1.2495	1.75592	3.2754	4957.42	13323.1	487.802	19655.3	0.196275	0.0262281	0.830258	0.658733	0.4564	0.388612	0.203201
733	94506.1	5.53435	94387.1	5.51988	94718.4	5.56187	92186.1	5.503	0.457379	0.542621	0.547213	0.452787	0.569621	0.430379	0.275188	0.178402	0.276293	0.10832	0.161797	0.238379	0.171787	0.23531	0.214832	0.139692	0.22398	13063.5	17226.4	0.563722	0.777462	1.76981	1.34779	1.26519	1.11091	1.29763	1.58546	2.17755	4935.76	14434.1	488.516	19665.2	0.165848	0.0481656	0.815403	0.682869	0.570062	0.34148	0.173199
734	95851.5	5.57466	95752.9	5.55869	96023.6	5.60594	94103.8	5.50819	0.452491	0.547509	0.607029	0.392971	0.522464	0.477536	0.252708	0.256432	0.26004	0.0927453	0.138075	0.302825	0.198943	0.193326	0.161757	0.143149	0.163908	12439.4	16905	0.703599	0.762709	1.8724	1.21892	1.24675	1.07338	1.2965	1.6307	2.05858	4852.66	15882.9	455.064	20095.4	0.219333	0.0513223	0.834751	0.628367	0.495109	0.330686	0.305466
735	84322.2	5.99645	84028.7	5.98271	84855.7	6.0234	81087.6	5.94363	0.455981	0.544019	0.454287	0.545713	0.534467	0.465533	0.250325	0.228875	0.227037	0.101991	0.191773	0.295125	0.164712	0.217399	0.127042	0.195722	0.400384	12603.5	20445.2	0.676162	0.786988	1.58482	1.16232	1.29094	1.13054	1.27524	1.57486	2.87091	5280.41	12792.1	462.635	18890.6	0.201318	0.0342428	0.87114	0.627665	0.550557	0.371111	0.174652
736	88053.2	5.70527	87851.9	5.69212	88417.8	5.73114	85135.4	5.67445	0.436146	0.563854	0.51868	0.48132	0.53411	0.46589	0.308305	0.240677	0.252804	0.0721443	0.12607	0.328689	0.173311	0.170105	0.186372	0.141523	0.843338	11760.1	18577.3	0.638328	0.74823	1.85193	1.24728	1.13353	1.10645	1.25375	1.88693	1.99332	5188.6	12156.7	473.161	20394.7	0.172437	0.0433762	0.825314	0.667758	0.486397	0.330015	0.22729
737	89553.7	5.23398	89261.4	5.22417	90082.5	5.25321	86507.3	5.20669	0.455561	0.544439	0.452789	0.547211	0.456901	0.543099	0.310687	0.169475	0.291936	0.0829142	0.144988	0.275832	0.200311	0.233601	0.158382	0.131874	0.13792	10792.5	18651.9	0.64768	0.824828	1.68923	1.22704	1.2501	1.10625	1.25715	1.70367	2.67237	5134.47	13479.8	518.878	19751.8	0.195794	0.0558478	0.779149	0.657751	0.5383	0.394102	0.175086
738	85986	5.09701	85847.1	5.08058	86238.6	5.12782	83891.7	5.04677	0.432742	0.567258	0.459192	0.540808	0.534003	0.465997	0.319848	0.169214	0.282272	0.053972	0.174694	0.299478	0.197662	0.179411	0.146852	0.176597	0.738988	12843.3	18290	0.638936	0.742349	1.67322	1.36226	1.07081	1.10141	1.2396	1.78785	2.70317	5175.87	13055.4	473.02	18702.2	0.20463	0.0496813	0.776991	0.634538	0.53889	0.301277	0.163023
739	86700.2	5.40005	86402.6	5.38911	87239.4	5.42171	83222.4	5.36574	0.394852	0.605148	0.486374	0.513626	0.493574	0.506426	0.27703	0.227289	0.258042	0.0898259	0.147814	0.293153	0.213515	0.201388	0.178292	0.113651	0.377189	11499.6	18808.9	0.690577	0.770441	1.63299	1.17642	1.10867	1.19634	1.25968	1.63038	3.01003	5211.51	12757.8	462.951	21346.4	0.193736	0.0427008	0.817296	0.700276	0.469031	0.445973	0.110279
740	88152.9	4.82173	87847	4.80793	88706.1	4.84876	84323.4	4.74559	0.453122	0.546878	0.423978	0.576022	0.523171	0.476829	0.246268	0.248406	0.197723	0.0896985	0.217903	0.300708	0.187708	0.176326	0.205363	0.129895	0.161204	11623.3	16981.4	0.581646	0.798477	1.96234	1.18241	1.10693	1.15601	1.32751	1.69356	2.25071	5161.26	13435.4	574.367	21329.8	0.232631	0.0649795	0.790929	0.637592	0.558552	0.292501	0.201195
741	96623.7	4.86275	96403.9	4.85306	97021.8	4.88197	93196.5	4.82258	0.45755	0.54245	0.4686	0.5314	0.458353	0.541647	0.272146	0.217624	0.245486	0.0747265	0.190018	0.256808	0.219143	0.247918	0.123764	0.152367	0.918803	11186.9	17662.2	0.553606	0.760539	1.7786	1.17126	1.19802	1.17861	1.23235	1.68194	2.8646	5592.25	15106.2	463.466	21648.1	0.168464	0.0638731	0.78302	0.621349	0.499913	0.323732	0.203316
742	82952.5	5.49482	82822.9	5.47874	83186.5	5.52506	81179.4	5.43516	0.418301	0.581699	0.513881	0.486119	0.549452	0.450548	0.248061	0.202659	0.335142	0.091623	0.122515	0.278069	0.186855	0.215781	0.182241	0.137054	0.161906	12450	19577.9	0.521147	0.848212	1.72519	1.35924	1.10965	1.14517	1.33593	1.7593	2.55908	4629.52	12296	519.661	17928.1	0.1762	0.0370222	0.807333	0.685514	0.537755	0.296172	0.167317
743	89347.2	5.56231	89098.9	5.54625	89796.5	5.59282	85037.9	5.47033	0.501818	0.498182	0.506971	0.493029	0.541415	0.458585	0.268942	0.186021	0.244835	0.128624	0.171579	0.26383	0.222816	0.233866	0.172659	0.106828	0.89608	10923.7	18870.2	0.570064	0.729951	1.76901	1.26984	1.18556	1.10118	1.26963	1.94233	2.15084	5330.84	12416.5	444.335	21705.7	0.208517	0.0547849	0.82196	0.626173	0.51819	0.364939	0.265951
744	90644	5.20447	90362.8	5.18999	91154.1	5.2321	87244.6	5.13675	0.448506	0.551494	0.508065	0.491935	0.496051	0.503949	0.270199	0.196597	0.29414	0.085725	0.153339	0.318677	0.193741	0.189909	0.169499	0.128174	0.927444	10660.5	18238.2	0.662545	0.77456	1.65645	1.2328	1.07043	1.12824	1.27402	1.85682	2.19106	5763.14	12585.9	526.52	20142.1	0.196753	0.0455904	0.75107	0.635542	0.488888	0.384784	0.160306
745	96285.8	5.04975	96168.7	5.0418	96495.9	5.06631	94064.6	5.06906	0.429101	0.570899	0.555165	0.444835	0.549198	0.450802	0.316727	0.188756	0.270998	0.106177	0.117341	0.293402	0.137252	0.239206	0.169001	0.161138	0.662286	13270.8	19329.6	0.641273	0.714603	1.83663	1.19621	1.167	1.15327	1.24036	1.72952	1.9902	5294.29	13513.9	458.055	18015.8	0.182469	0.057576	0.799971	0.623717	0.505797	0.330963	0.183013
746	89463.4	5.02023	89035.2	5.01314	90238.5	5.03513	85126.8	5.00175	0.436077	0.563923	0.449266	0.550734	0.554346	0.445654	0.306803	0.232226	0.227302	0.0755995	0.158069	0.283271	0.19087	0.234591	0.152387	0.13888	0.972198	9761.9	21254.2	0.562318	0.836241	1.90811	1.14927	1.1858	1.14052	1.26213	1.74175	2.49385	5237.76	13665.9	469.568	20992.3	0.21113	0.057809	0.784832	0.636571	0.4733	0.364165	0.21004
747	90790.7	5.63607	90451.2	5.63173	91406.4	5.6454	86817.5	5.65516	0.447336	0.552664	0.413101	0.586899	0.501916	0.498084	0.367927	0.237798	0.207934	0.0770062	0.109335	0.307673	0.170765	0.237835	0.170706	0.11302	0.800883	10862.6	20757.2	0.561009	0.810832	1.7107	1.19483	1.10084	1.13928	1.26653	1.76568	2.24189	5954.8	12332.4	508.245	19270.2	0.226036	0.0428431	0.781637	0.659721	0.451542	0.411536	0.224826
748	88209.4	5.55948	87972.4	5.54597	88639.1	5.58558	85314.6	5.53562	0.457257	0.542743	0.556165	0.443835	0.497731	0.502269	0.309872	0.226814	0.25062	0.0726185	0.140075	0.272575	0.241028	0.218002	0.131956	0.136439	0.850013	10511.7	16649.8	0.740873	0.749943	1.71943	1.2893	1.09747	1.20446	1.31548	1.55497	2.89962	5244.49	13077.8	455.076	21223.3	0.153543	0.0459389	0.787608	0.727057	0.492779	0.361929	0.128226
749	85318.6	5.71312	84927.1	5.69787	86027.6	5.7419	81174.3	5.64362	0.490241	0.509759	0.509486	0.490514	0.496713	0.503287	0.307772	0.211626	0.210103	0.0938144	0.176684	0.314553	0.209735	0.166148	0.190107	0.119457	0.450182	10774	19058.1	0.657333	0.805203	1.56565	1.24249	1.1031	1.12991	1.29048	1.77879	2.31874	5054.9	13302.3	502.834	18504.4	0.166175	0.0397889	0.773206	0.659904	0.472479	0.339124	0.235494
750	90059.1	5.09341	89843.9	5.08431	90449.6	5.10994	86036.6	5.11756	0.449772	0.550228	0.405735	0.594265	0.539358	0.460642	0.290279	0.251639	0.241865	0.0849641	0.131253	0.226702	0.215773	0.227551	0.19115	0.138824	0.34502	11010.2	19852.7	0.599907	0.712068	1.34859	1.34733	1.30661	1.18216	1.19658	1.52188	2.81911	5238.59	13902.4	469.675	19267.8	0.216554	0.0460244	0.730235	0.562691	0.552454	0.339844	0.204702
751	88174.7	5.68419	87891.6	5.67994	88686.5	5.69428	84234.1	5.68721	0.496851	0.503149	0.493884	0.506116	0.480758	0.519242	0.281927	0.247507	0.249495	0.0521665	0.168904	0.278526	0.232044	0.152483	0.224483	0.112464	0.738896	11845.8	19407.5	0.624494	0.752508	1.77919	1.06255	1.28153	1.04045	1.24588	1.53701	2.45383	5404.23	12539.9	508.652	20818.2	0.202168	0.0374371	0.765082	0.66207	0.522287	0.322094	0.123947
752	89215.4	5.70074	88983.1	5.69354	89634.6	5.71503	85907.8	5.7004	0.474223	0.525777	0.463101	0.536899	0.513676	0.486324	0.285815	0.202065	0.228324	0.108724	0.175072	0.237771	0.169918	0.227705	0.171814	0.192793	0.908313	10298.9	18494.9	0.54875	0.792089	1.59509	1.20538	1.12471	1.15763	1.28864	1.43245	1.49255	4919.7	12864.6	497.861	19520.4	0.179359	0.0422579	0.785204	0.603352	0.548857	0.37085	0.26789
753	89795.8	5.17504	89530	5.16045	90277.5	5.20326	86710.7	5.10671	0.45111	0.54889	0.475304	0.524696	0.505957	0.494043	0.327384	0.172614	0.230393	0.0838089	0.1858	0.345653	0.167078	0.191768	0.150779	0.144721	0.607413	11764.3	17929.8	0.605713	0.803174	1.82519	1.22933	1.14427	1.12795	1.25818	1.65727	2.03395	5578.52	12963.8	454.149	17040.4	0.207433	0.0560688	0.805942	0.630188	0.449705	0.363155	0.192209
754	89914.7	5.65681	89574	5.64009	90533.1	5.68865	85198.1	5.59349	0.444165	0.555835	0.526627	0.473373	0.573318	0.426682	0.303545	0.154596	0.243759	0.0790029	0.219097	0.287849	0.170908	0.196394	0.182366	0.162483	0.166525	11162.7	20758.4	0.59359	0.760115	1.67516	1.26937	1.26874	1.04877	1.25446	1.78693	2.97991	5794.51	14403.9	543.864	19509.5	0.198339	0.0381712	0.845723	0.614359	0.485757	0.385622	0.17926
755	88676.2	5.92518	88439.9	5.91379	89099.3	5.94829	86155.6	5.88953	0.455596	0.544404	0.521783	0.478217	0.602745	0.397255	0.272124	0.222666	0.2374	0.103984	0.163826	0.262298	0.214555	0.187329	0.173095	0.162723	0.820494	8862.14	16572.6	0.570488	0.85601	1.99531	1.20695	1.27859	1.02462	1.27861	1.6407	2.15021	4862.62	15334.8	495.038	19881	0.201698	0.0424659	0.852881	0.634804	0.515975	0.474053	0.194109
756	94689.4	5.4824	94452.6	5.47094	95118.1	5.50461	90865.5	5.41885	0.503844	0.496156	0.534909	0.465091	0.543818	0.456182	0.294092	0.194289	0.212889	0.14612	0.15261	0.31426	0.18262	0.217849	0.187209	0.0980621	0.9969	11386.2	19847.9	0.494557	0.778297	1.90636	1.21949	1.1502	1.07096	1.26778	1.87573	2.92568	5930.93	14258.7	462.095	21050.5	0.22274	0.061635	0.815788	0.652416	0.516459	0.460961	0.252805
757	97888.2	5.93816	97577.2	5.92378	98448.4	5.96679	94023.6	5.8767	0.465972	0.534028	0.499502	0.500498	0.507592	0.492408	0.269871	0.230261	0.285477	0.0926511	0.12174	0.326185	0.182025	0.212644	0.167157	0.11199	0.675643	10986.9	21308.7	0.624042	0.785572	2.08783	1.2062	1.19093	1.19451	1.2976	1.56229	2.16693	5463.46	13644.5	508.348	22479.8	0.142881	0.0441739	0.820905	0.650965	0.486403	0.436414	0.246474
758	94371	5.58666	94316.6	5.57787	94469.4	5.60372	93297.7	5.57728	0.426628	0.573372	0.49257	0.50743	0.569102	0.430898	0.326913	0.164626	0.282372	0.0870966	0.138991	0.278295	0.199337	0.17203	0.201282	0.149056	0.810488	12184.2	16249.5	0.550139	0.816589	1.62103	1.25815	1.09263	1.1146	1.25127	1.58237	2.77464	5324.34	14022.2	493.83	20983.6	0.127335	0.0492705	0.817688	0.565019	0.59935	0.434833	0.248181
759	91099.4	5.5018	90852.7	5.4876	91547.4	5.52845	88547.7	5.47701	0.470732	0.529268	0.469734	0.530266	0.458182	0.541818	0.31639	0.217377	0.244512	0.0845395	0.137182	0.273989	0.191958	0.202878	0.15685	0.174326	0.10013	10235.1	17637.8	0.64156	0.822687	1.6449	1.38841	1.1786	1.1389	1.25869	1.98362	2.06985	5728.36	13368.6	468.599	21354.2	0.202588	0.0458384	0.804106	0.609564	0.503581	0.326731	0.201685
760	84077.4	5.71021	83803.3	5.70025	84573.6	5.7301	80957.3	5.70836	0.463965	0.536035	0.467739	0.532261	0.490412	0.509588	0.330784	0.206085	0.2578	0.0559845	0.149345	0.238671	0.234215	0.227733	0.175644	0.123736	0.435104	12309.5	17612.3	0.721721	0.78097	1.78001	1.26862	1.28836	1.12821	1.28564	1.66109	2.39993	5212.73	11783.9	520.154	19072.1	0.200259	0.036098	0.758531	0.724066	0.478025	0.285793	0.262347
761	97982.2	5.46978	97562.2	5.45324	98741.5	5.50152	93397.6	5.40887	0.459258	0.540742	0.455488	0.544512	0.542958	0.457042	0.310064	0.231501	0.222446	0.0643615	0.171627	0.316026	0.175044	0.184024	0.185173	0.139733	0.552808	10994.2	20893.3	0.630943	0.807216	2.02958	1.35059	1.2177	1.18859	1.31427	1.52135	2.03641	5530.07	14615.2	529.484	18531.1	0.176053	0.0605623	0.809465	0.676575	0.502813	0.403996	0.261922
762	84100.9	5.39863	83761.7	5.37886	84719	5.43587	80135	5.33073	0.472033	0.527967	0.505225	0.494775	0.540958	0.459042	0.290444	0.171137	0.240675	0.0909877	0.206756	0.26588	0.203071	0.196783	0.122838	0.211427	0.183615	10232.2	19757.9	0.660095	0.757364	1.77495	1.37369	1.03193	1.06976	1.24997	1.69931	2.3923	5466.35	11416.3	493.339	18754.4	0.152709	0.0446617	0.78277	0.676376	0.499832	0.319479	0.127719
763	89992.1	5.39918	89793.3	5.39441	90354.4	5.40969	87625	5.42679	0.475184	0.524816	0.496899	0.503101	0.560638	0.439362	0.346263	0.21906	0.240258	0.0818628	0.112557	0.296544	0.201645	0.172245	0.176955	0.152611	0.725874	11782	18734.3	0.689508	0.779957	1.70083	1.1891	0.975286	1.19574	1.27695	1.7587	2.78571	5527.02	12904.5	510.399	20397.7	0.205407	0.0569878	0.814419	0.688823	0.521334	0.360936	0.141805
764	96880.5	5.57057	96751.3	5.55572	97113.8	5.59933	95250	5.49788	0.447305	0.552695	0.587247	0.412753	0.491542	0.508458	0.298353	0.189952	0.31508	0.0697749	0.12684	0.35336	0.205071	0.154596	0.146941	0.140032	0.283785	11230.4	18311.5	0.626724	0.814863	1.86781	1.21761	1.14917	1.10834	1.32465	1.74395	2.1698	5608.12	14418.6	427.625	22445.3	0.169657	0.0430774	0.773113	0.673719	0.512337	0.321475	0.236807
765	88075.5	4.95493	87840.4	4.93733	88501.1	4.98866	84535.4	4.89946	0.438057	0.561943	0.475165	0.524835	0.553131	0.446869	0.321126	0.210714	0.26758	0.0816162	0.118964	0.341264	0.196445	0.117292	0.217619	0.127381	0.91548	9518.51	18999.9	0.691431	0.719506	1.91169	1.33639	1.18305	1.15293	1.24713	1.84336	2.75232	4662.05	13603.8	557.106	21742	0.163985	0.0563705	0.77853	0.600515	0.504772	0.27889	0.153658
766	86541.1	5.38662	86197.1	5.37104	87165	5.41599	82329.4	5.32147	0.464115	0.535885	0.521892	0.478108	0.542886	0.457114	0.23743	0.238915	0.243754	0.132667	0.147234	0.261713	0.219876	0.21834	0.148299	0.151772	0.9172	10427.7	20814.5	0.672285	0.759946	1.5475	1.25218	1.26986	1.09791	1.25621	1.90455	1.91783	4943.07	11871.2	481.548	21295.1	0.201497	0.0493732	0.806526	0.657281	0.44794	0.392317	0.192456
767	87723.5	5.62672	87551.6	5.60959	88035.7	5.65888	85450.6	5.56358	0.498489	0.501511	0.417671	0.582329	0.479206	0.520794	0.31185	0.201038	0.216069	0.11358	0.157464	0.317277	0.194175	0.170456	0.14701	0.171082	0.10667	12060.8	18394.5	0.600205	0.782836	1.71065	1.354	1.08328	1.0599	1.26589	1.82062	2.52284	5478.02	13358.3	456.583	19239.8	0.200516	0.0407502	0.786229	0.649334	0.468711	0.295993	0.179605
768	86715.7	5.54967	86524.9	5.53981	87061.4	5.56812	83028.3	5.60497	0.42043	0.57957	0.49016	0.50984	0.5429	0.4571	0.347893	0.215572	0.228198	0.0652187	0.143119	0.244867	0.203442	0.209318	0.185356	0.157017	0.777953	9914.73	17136.1	0.615575	0.702447	1.50599	1.35097	1.32165	1.17066	1.26072	1.61034	2.55832	5054.28	13558.4	530.872	20960.2	0.192969	0.043084	0.80896	0.666953	0.529564	0.348419	0.212766
769	92944.9	5.5915	92840.3	5.57956	93130.8	5.61554	90978.6	5.57142	0.441653	0.558347	0.471713	0.528287	0.550282	0.449718	0.332425	0.202198	0.224034	0.110286	0.131057	0.257201	0.268096	0.17397	0.181884	0.118849	0.324332	12371.6	16565.1	0.612991	0.749805	2.05257	1.24112	1.20823	1.07679	1.26214	1.52172	2.45117	5136.18	14183.9	451.376	19979.5	0.190071	0.0511506	0.832199	0.679578	0.500276	0.390835	0.183658
770	92482.3	5.33772	92283.1	5.31525	92842	5.3796	90027.9	5.23185	0.445937	0.554063	0.485821	0.514179	0.480106	0.519894	0.24965	0.227835	0.277256	0.0846954	0.160564	0.341893	0.205725	0.140493	0.184789	0.127099	0.351888	11433.7	18252.1	0.69093	0.798384	1.66844	1.3452	1.23338	1.11351	1.27156	1.63813	2.44538	5087.35	14900.2	512.852	19914.9	0.157484	0.0416737	0.768947	0.556912	0.492749	0.354739	0.20651
771	94265.6	5.46996	94046	5.46624	94662	5.4784	92270	5.47101	0.429495	0.570505	0.471417	0.528583	0.502108	0.497892	0.30022	0.197543	0.281755	0.0905853	0.129896	0.267287	0.167173	0.246019	0.161095	0.158426	0.721193	10600.6	17764.3	0.586741	0.89097	1.60162	1.14499	1.11968	1.0445	1.29833	1.60631	2.52997	5593.17	14521.5	497.644	20595.2	0.194068	0.0422278	0.816781	0.654629	0.425465	0.336441	0.225841
772	79587.8	5.58652	79377.2	5.5749	79969.6	5.60835	77087.3	5.57025	0.471028	0.528972	0.468906	0.531094	0.526808	0.473192	0.332663	0.194302	0.23029	0.10529	0.137455	0.29185	0.164061	0.198941	0.19314	0.152008	0.43274	12332.6	20033.7	0.518192	0.841608	1.62867	1.37271	1.16736	1.12977	1.21993	1.70101	2.56374	4571.96	11894.9	478.697	19796.7	0.231186	0.041386	0.812868	0.669157	0.490471	0.288256	0.129407
773	88391.9	5.25056	88321.2	5.23883	88520.9	5.27325	87059.2	5.24921	0.406754	0.593246	0.504766	0.495234	0.589319	0.410681	0.33353	0.209929	0.244213	0.102091	0.110237	0.313694	0.187	0.189854	0.134377	0.175076	0.74258	10327.2	16126.3	0.621508	0.731254	1.76054	1.31221	1.06011	1.12935	1.29602	1.70417	2.22364	5170.59	12486.2	468.986	20893.7	0.18306	0.054578	0.817001	0.682877	0.457366	0.354779	0.20395
774	90115.7	5.5101	89907	5.49713	90496.6	5.53534	87333.2	5.48337	0.41673	0.58327	0.497917	0.502083	0.529665	0.470335	0.305923	0.185303	0.241775	0.114151	0.152848	0.277505	0.190803	0.205903	0.15787	0.167919	0.234435	12561.5	19736.3	0.615944	0.765117	1.743	1.2643	1.20928	1.04867	1.2655	1.58734	2.74587	5779.15	11770.4	546.785	20849.5	0.186668	0.050429	0.859748	0.662187	0.517358	0.395372	0.195932
775	89680.3	5.13203	89387.5	5.12078	90208.4	5.15403	86825.8	5.0871	0.458515	0.541485	0.492415	0.507585	0.542625	0.457375	0.263862	0.201973	0.300205	0.067358	0.166602	0.286363	0.189993	0.195499	0.180062	0.148083	0.809911	10529.6	18379.2	0.673923	0.832374	1.64666	1.18132	1.21335	1.09729	1.23718	1.64611	2.42181	4905.64	14508	442.557	19287.1	0.212791	0.0533421	0.770528	0.611443	0.510372	0.348569	0.230601
776	85960	5.4376	85726.2	5.41656	86381.5	5.47711	83069.9	5.32423	0.475318	0.524682	0.534536	0.465464	0.537975	0.462025	0.284494	0.19587	0.253534	0.0862966	0.179806	0.335846	0.169942	0.208625	0.178746	0.106841	0.46286	12016	15659	0.69249	0.777232	1.79787	1.31711	1.27074	1.17795	1.30181	1.928	2.27032	4953.04	13260.7	433.903	20880.8	0.192031	0.0462277	0.746062	0.643656	0.513085	0.374909	0.279175
777	94030.9	5.38105	93888.7	5.36802	94286.1	5.40547	90649.9	5.33451	0.483329	0.516671	0.4628	0.5372	0.558798	0.441202	0.291134	0.241161	0.242669	0.0826737	0.142362	0.324461	0.157113	0.254292	0.15176	0.112374	0.329635	9302.31	16165.1	0.471685	0.761086	1.63842	1.32902	1.09536	1.16137	1.26603	1.77836	2.03982	4975.55	15453.5	447.917	20353.6	0.181235	0.053199	0.826891	0.657034	0.496848	0.283235	0.113015
778	95385.7	5.68846	95220.3	5.67036	95684.8	5.7225	92821.2	5.59534	0.480745	0.519255	0.474121	0.525879	0.534092	0.465908	0.308086	0.200833	0.28011	0.0668767	0.144095	0.332878	0.249349	0.174014	0.114796	0.128962	0.990945	11003.1	18413.5	0.552917	0.781529	1.91157	1.3757	1.17754	1.09692	1.26207	1.67551	1.67998	5686.72	13800.3	468.131	20817.3	0.253239	0.054334	0.827134	0.656234	0.541895	0.348984	0.258462
779	88558.3	5.97997	88404.6	5.96412	88835.8	6.00975	85493.8	5.9179	0.442058	0.557942	0.449369	0.550631	0.538957	0.461043	0.397881	0.151807	0.219895	0.0802357	0.15018	0.315591	0.224949	0.249671	0.119882	0.0899065	0.638714	12911.8	15739.7	0.649396	0.692914	1.63926	1.31608	1.13286	1.14762	1.18775	1.58096	2.58324	5216.43	12582.4	481.57	22247.8	0.190847	0.0434132	0.822398	0.696992	0.501771	0.424904	0.233947
780	89645.4	5.40709	89517.7	5.39646	89874.3	5.42813	87549.8	5.39504	0.435807	0.564193	0.4399	0.5601	0.481835	0.518165	0.304364	0.207478	0.231082	0.111643	0.145433	0.25193	0.209988	0.178368	0.216602	0.143112	0.421672	13777.3	18383.7	0.611956	0.767856	1.78923	1.248	1.23659	1.1758	1.30192	1.57636	2.59919	4938.06	14003.4	461.23	21197.1	0.177738	0.0383112	0.768146	0.672971	0.479694	0.275215	0.25221
781	92052.1	4.93922	91855.6	4.9257	92407.2	4.96513	89219.6	4.88599	0.426177	0.573823	0.542958	0.457042	0.534448	0.465552	0.275906	0.227497	0.210449	0.126012	0.160136	0.285069	0.208696	0.195727	0.174872	0.135636	0.631891	11460.9	16716.8	0.635645	0.760056	1.62598	1.23261	1.27449	0.984295	1.26308	1.46141	2.69353	5289.78	13802.4	504.215	19128.1	0.174407	0.0562771	0.802077	0.60705	0.494526	0.29524	0.147946
782	96379	5.34889	96218.1	5.33249	96670.7	5.37872	93415.1	5.26272	0.463422	0.536578	0.435506	0.564494	0.527796	0.472204	0.275672	0.237919	0.285017	0.0692504	0.132141	0.333529	0.234105	0.203995	0.135843	0.0925279	0.262308	11818.3	17672.7	0.60838	0.736789	1.39692	1.36729	1.19823	1.11072	1.26377	1.60224	1.69371	5460.16	13486.4	491.159	18285.4	0.223468	0.0599879	0.802806	0.590735	0.542338	0.413663	0.192568
783	94489.9	5.73918	94202.8	5.71949	95007.7	5.7762	91238.8	5.67884	0.435479	0.564521	0.502649	0.497351	0.51702	0.48298	0.293227	0.206847	0.263585	0.0928143	0.143526	0.286222	0.173685	0.21569	0.176153	0.14825	0.804974	12262.7	19829.4	0.735211	0.794573	1.69614	1.37081	1.0494	1.16494	1.21863	1.58626	1.90412	5010	14055	499.912	17101.8	0.138449	0.0424146	0.817728	0.628309	0.492867	0.361596	0.261467
784	92508.8	5.09734	92267.1	5.08992	92946.4	5.11132	89194.7	5.09402	0.444979	0.555021	0.486392	0.513608	0.487193	0.512807	0.306894	0.227811	0.255697	0.0707994	0.138798	0.254981	0.229088	0.18725	0.226486	0.102196	0.47732	11472.2	17592.6	0.592681	0.777349	1.40298	1.24082	1.27915	1.09787	1.26426	1.73261	2.19347	5034.45	13173.2	430.866	20044.9	0.189263	0.0674013	0.813378	0.650772	0.502031	0.376416	0.213171
785	91171.3	5.59778	90911.9	5.58813	91641.8	5.6168	88214.3	5.58767	0.493508	0.506492	0.482365	0.517635	0.515276	0.484724	0.330297	0.199732	0.238041	0.0859376	0.145992	0.265368	0.200108	0.206347	0.190433	0.137745	0.336603	10151.7	16200	0.67471	0.788147	1.81643	1.28315	1.19716	1.18454	1.30576	1.68916	2.38869	5558.92	12968.3	474.642	21167.3	0.18353	0.057466	0.776179	0.707512	0.527694	0.429679	0.277671
786	83074.8	5.8672	82886.8	5.85521	83415.2	5.89091	80114.2	5.8448	0.526863	0.473137	0.4626	0.5374	0.474383	0.525617	0.319753	0.212876	0.24665	0.0765657	0.144155	0.282891	0.210628	0.177688	0.196079	0.132714	0.351197	10723.6	18106.3	0.573486	0.756169	2.06315	1.27068	1.26203	1.10129	1.25881	1.69993	3.16767	5130.39	13035.1	476.761	21853.8	0.23587	0.0380543	0.776319	0.643953	0.504741	0.330408	0.234014
787	97227.9	5.19877	96954	5.19662	97721.2	5.2048	93295.6	5.23348	0.437394	0.562606	0.546357	0.453643	0.502495	0.497505	0.340191	0.192437	0.234047	0.0970575	0.136267	0.291432	0.185188	0.152772	0.243682	0.126926	0.788007	11391.6	20202.3	0.5928	0.762619	1.68898	1.0848	1.30491	1.07846	1.33325	1.70111	2.25712	4852.15	14192.9	514.075	20514.2	0.133587	0.0639645	0.846829	0.620361	0.51498	0.389687	0.155774
788	88498.7	5.3097	88341.9	5.30108	88783.9	5.32648	86238.2	5.29511	0.465793	0.534207	0.529625	0.470375	0.530491	0.469509	0.32268	0.202714	0.243734	0.0834905	0.147381	0.271688	0.21215	0.174463	0.191929	0.149771	0.183071	11578.4	17097	0.589524	0.770089	1.5348	1.19771	1.08014	1.0735	1.29791	1.94167	2.84141	5570.09	13439.2	462.412	19482.9	0.213632	0.0577853	0.8312	0.651327	0.471536	0.267127	0.319133
789	86085.1	5.81325	85795.4	5.80119	86608.9	5.83726	82658.5	5.76512	0.436213	0.563787	0.599349	0.400651	0.520084	0.479916	0.317954	0.182635	0.259259	0.0791015	0.16105	0.332027	0.183937	0.166332	0.182632	0.135071	0.435127	12258.6	20193.4	0.666771	0.782461	1.72512	1.16104	1.23286	1.09499	1.29054	1.68254	2.44582	4958.34	13058.5	512.676	19073.5	0.208378	0.0424563	0.843308	0.709593	0.51571	0.357048	0.209225
790	95832.4	4.96702	95657.2	4.95596	96148	4.9886	92331.5	4.91304	0.446117	0.553883	0.504615	0.495385	0.488784	0.511216	0.304437	0.156091	0.288103	0.092802	0.158567	0.28129	0.187024	0.233671	0.182991	0.115025	0.0381581	11588.1	18042.7	0.547433	0.726816	1.8703	1.21933	1.21014	1.0474	1.21339	1.73355	2.28221	5483.47	13618	473.219	19894.1	0.20635	0.0703222	0.793458	0.58909	0.531477	0.36777	0.29346
791	98404.3	5.00814	98080.9	4.99532	98988.9	5.03368	94714.1	4.96792	0.45503	0.54497	0.507397	0.492603	0.596857	0.403143	0.287508	0.181756	0.225535	0.111362	0.193839	0.224858	0.209376	0.223101	0.188479	0.154186	0.341316	10663.8	16702	0.654991	0.788586	1.89991	1.21724	1.17129	1.16212	1.26973	1.85515	2.01905	5823.67	14648.1	453.898	19840.7	0.166196	0.061592	0.8062	0.64074	0.509991	0.372719	0.150319
792	94208.2	5.41462	94063.1	5.39936	94470.9	5.44371	92365.5	5.32917	0.464555	0.535445	0.544359	0.455641	0.511112	0.488888	0.251966	0.164982	0.319765	0.103821	0.159467	0.30044	0.229638	0.175306	0.148532	0.146083	0.850077	10897.5	16260.4	0.648052	0.802384	1.6451	1.19121	1.21474	1.07631	1.27184	1.87751	1.9022	5327.12	13182.7	477.657	19691.8	0.1688	0.0639062	0.813102	0.648513	0.518446	0.394926	0.318759
793	93224.1	5.38566	93039.9	5.37128	93555.9	5.41344	90675	5.35532	0.469279	0.530721	0.480449	0.519551	0.532828	0.467172	0.294402	0.205509	0.279989	0.100943	0.119156	0.269931	0.19558	0.246132	0.145393	0.142964	0.180944	11060.3	17374.8	0.743693	0.747719	1.7201	1.27781	1.01873	1.11155	1.29942	1.86206	2.43896	5255.9	14380.3	512.081	18909.1	0.173063	0.0519356	0.803147	0.610739	0.467903	0.420701	0.164589
794	85351.8	5.58553	85094.8	5.56126	85817.1	5.63066	81644.5	5.48272	0.430663	0.569337	0.470256	0.529744	0.597341	0.402659	0.270582	0.203163	0.257185	0.0811229	0.187947	0.295658	0.189455	0.188696	0.175531	0.15066	0.791654	11459.9	20257.8	0.613201	0.760097	1.78161	1.44818	1.1432	1.19631	1.29639	1.55967	3.00483	5221.46	14192.4	501.156	19771.6	0.243356	0.0299446	0.788372	0.610998	0.484221	0.34341	0.245814
795	89480.5	4.62043	89446.2	4.61608	89543.7	4.62916	88623.4	4.64306	0.430787	0.569213	0.50975	0.49025	0.471176	0.528824	0.311718	0.247743	0.240295	0.0691156	0.131128	0.292885	0.204533	0.14053	0.215031	0.147022	0.916169	11670.6	14503	0.481094	0.788357	1.52865	1.20379	1.19888	1.08059	1.2629	1.77124	3.13028	5502.26	13363.7	477.515	19315.9	0.176967	0.067503	0.779486	0.589312	0.457434	0.332399	0.155114
796	89824.9	5.69466	89731.6	5.68199	89993.2	5.71897	87499	5.67161	0.493241	0.506759	0.46711	0.53289	0.513007	0.486993	0.32141	0.226175	0.243231	0.0509676	0.158217	0.315509	0.205411	0.148157	0.17773	0.153193	0.958254	12616.1	17404.4	0.554382	0.706408	1.76393	1.29436	1.1516	1.06767	1.29861	1.83897	2.33383	5048.81	14218.1	503.751	20942.4	0.171956	0.0451868	0.800639	0.650282	0.482046	0.348589	0.181045
797	92568.4	5.58696	92300	5.57473	93053.2	5.61161	88083.7	5.51356	0.483121	0.516879	0.434152	0.565848	0.525093	0.474907	0.293061	0.195907	0.243083	0.0870471	0.180902	0.30469	0.203271	0.221962	0.151438	0.11864	0.464436	11582	19509.1	0.591092	0.724526	1.78673	1.1102	1.23575	1.17815	1.24959	1.7992	2.35949	5575	13798.1	451.921	21307.7	0.168236	0.0411569	0.831908	0.559759	0.472596	0.304675	0.179802
798	85893.4	5.26107	85835.3	5.24643	85997.4	5.2889	84542.9	5.19262	0.445383	0.554617	0.456905	0.543095	0.495556	0.504444	0.293399	0.23868	0.228299	0.0950112	0.144611	0.356363	0.166485	0.197674	0.142999	0.136479	0.475369	12464.4	14946.9	0.598501	0.746097	1.88872	1.32548	1.20566	1.06061	1.25492	1.58814	2.71734	4955.33	13296.4	467.419	17330.6	0.199028	0.0552983	0.755442	0.698664	0.506292	0.379194	0.217537
799	89927.3	4.89653	89850.5	4.88968	90065.7	4.91009	88236	4.87343	0.453209	0.546791	0.465872	0.534128	0.588022	0.411978	0.298239	0.169195	0.257661	0.125344	0.14956	0.270093	0.220017	0.15363	0.19923	0.15703	0.541509	10034.8	15815.2	0.450559	0.788695	1.63059	1.15602	1.18394	1.07221	1.28238	1.62568	2.05396	5348.52	13520.8	492.993	17069	0.20314	0.0544485	0.767172	0.588626	0.493069	0.287083	0.182546
800	94421.2	5.38945	94170.7	5.36889	94874.7	5.42825	91844.5	5.30982	0.452061	0.547939	0.516369	0.483631	0.530636	0.469364	0.305589	0.221965	0.258051	0.0694319	0.144963	0.331459	0.190183	0.197062	0.136612	0.144684	0.833809	11465.5	18192.2	0.684461	0.83188	1.87778	1.38969	1.10263	1.13055	1.27717	1.6847	2.26583	5490.99	14151.3	543.488	19447.1	0.17557	0.0521233	0.802883	0.684493	0.475722	0.313369	0.1796
801	101376	5.6922	101099	5.6761	101878	5.72317	98624.6	5.6343	0.442654	0.557346	0.517868	0.482132	0.515592	0.484408	0.311915	0.201024	0.247731	0.0962882	0.143042	0.328206	0.163275	0.21045	0.154324	0.143745	0.454366	11651.7	18576.9	0.714614	0.822229	1.75071	1.27558	1.21547	1.09139	1.27688	1.53412	2.79931	6278.08	15272.9	526.917	20678.3	0.188211	0.0504077	0.839946	0.694939	0.486802	0.383297	0.249777
802	95514.4	4.42554	95346.9	4.41184	95816.4	4.4513	92094.4	4.36714	0.429885	0.570115	0.436838	0.563162	0.558252	0.441748	0.298874	0.213368	0.275323	0.081899	0.130537	0.335727	0.157685	0.238557	0.179667	0.0883637	0.872303	12581.3	17897	0.611515	0.704459	1.64755	1.31209	1.11456	1.13319	1.29869	1.80492	2.53907	5154.29	13794.1	515.784	19391.6	0.185081	0.0743077	0.762599	0.651531	0.476737	0.289375	0.111062
803	89157.3	5.01575	88776.1	5.00817	89849.5	5.03073	84997.4	5.00506	0.382272	0.617728	0.497495	0.502505	0.575707	0.424293	0.358529	0.198084	0.237074	0.0764835	0.12983	0.285406	0.259541	0.201329	0.134616	0.119108	0.867748	9229.53	19736.4	0.638634	0.795497	1.51238	1.18164	1.16018	1.10025	1.22849	1.78183	2.89771	5682.41	12839.5	492.703	18537.9	0.180198	0.0573637	0.839705	0.662441	0.436978	0.278461	0.222546
804	100430	5.22835	100274	5.21558	100711	5.25264	97596.9	5.21341	0.443546	0.556454	0.508499	0.491501	0.565026	0.434974	0.320249	0.244574	0.202643	0.0705966	0.161938	0.357697	0.143211	0.174405	0.155497	0.16919	0.719039	11828.9	17264.5	0.660992	0.693596	1.7706	1.35809	1.13181	1.10112	1.24528	1.60286	2.3549	5843.19	15781.6	483.237	18573	0.174411	0.0606092	0.759243	0.67398	0.556583	0.430213	0.17681
805	89689.2	5.37089	89443.2	5.36171	90134.7	5.3893	86669.9	5.355	0.465924	0.534076	0.446483	0.553517	0.540366	0.459634	0.320147	0.218808	0.237911	0.0733392	0.149794	0.291159	0.209382	0.15619	0.20891	0.134359	0.189025	11974.2	19541.6	0.614541	0.792014	1.80832	1.2145	1.2212	1.052	1.24402	1.57873	2.79809	5141.6	13375.1	480.18	18147	0.17351	0.0574923	0.803304	0.663723	0.468325	0.365785	0.231362
806	99782.7	5.32285	99572.4	5.3063	100164	5.35365	96146.2	5.23031	0.449785	0.550215	0.528147	0.471853	0.547026	0.452974	0.244644	0.210298	0.251471	0.109658	0.183929	0.282931	0.197329	0.219441	0.154329	0.14597	0.997234	11509.2	18314.9	0.578637	0.740418	1.4999	1.2716	1.25078	1.18831	1.23765	1.61601	1.88147	6152.08	14323.1	578.275	20270.1	0.200182	0.0472976	0.813122	0.616072	0.490369	0.254962	0.275994
807	85636.2	5.08462	85539.1	5.07578	85811.8	5.10173	83211.9	5.06969	0.469067	0.530933	0.481298	0.518702	0.472268	0.527732	0.270931	0.26094	0.234312	0.0906695	0.143148	0.293743	0.148702	0.264054	0.144339	0.149162	0.498209	12286.1	18030.9	0.418429	0.775997	1.84937	1.2859	1.15399	1.05805	1.30023	1.62505	2.94727	4723.42	12494.1	581.307	21117.5	0.191013	0.0619416	0.79176	0.608439	0.511881	0.30052	0.27096
808	89495.1	4.72607	89158.6	4.71645	90105.3	4.74525	85852.4	4.70856	0.45766	0.54234	0.534736	0.465264	0.483429	0.516571	0.298301	0.235193	0.201889	0.0778205	0.186797	0.271683	0.192583	0.18994	0.22147	0.124324	0.229502	11443.9	18808.7	0.556452	0.828601	2.01239	1.27964	1.10845	1.07474	1.29193	1.7323	3.03994	5510.77	13770.6	484.085	21360.9	0.222862	0.0663431	0.774009	0.629774	0.517152	0.356264	0.108048
809	88617.3	5.84841	88429	5.84356	88957.3	5.85837	85411.6	5.84896	0.505198	0.494802	0.474945	0.525055	0.503917	0.496083	0.345328	0.192916	0.240272	0.0941807	0.127304	0.293296	0.192563	0.211418	0.181369	0.121354	0.703965	9900.95	18154.6	0.471843	0.791265	1.54656	1.1289	1.14575	1.10647	1.31438	1.52874	1.87885	5369.92	12388.3	533.448	18903.3	0.19217	0.0414174	0.802328	0.592772	0.504056	0.336345	0.222964
810	89759.4	5.3415	89533	5.3294	90168.2	5.36517	86995.7	5.28397	0.417795	0.582205	0.423023	0.576977	0.512758	0.487242	0.282856	0.231265	0.263083	0.0616988	0.161097	0.314801	0.189985	0.172477	0.199121	0.123616	0.346748	10283.9	16847.9	0.561413	0.82046	1.81462	1.19249	1.18502	1.08862	1.23883	1.7182	2.7467	5070.69	14111	507.281	20037.5	0.16245	0.0555583	0.818163	0.662457	0.514941	0.332625	0.310403
811	102278	5.1132	102176	5.10291	102461	5.13283	99815.5	5.10948	0.445086	0.554914	0.491609	0.508391	0.520466	0.479534	0.303991	0.199974	0.268654	0.0957077	0.131673	0.257386	0.207576	0.216177	0.181606	0.137255	0.626186	13054.4	18900.1	0.520491	0.736066	1.66436	1.30112	1.14403	1.19592	1.28484	1.56915	2.16616	5937.74	14620.6	537.597	22191.3	0.188037	0.0477472	0.762235	0.604653	0.506206	0.341846	0.143402
812	84296.4	5.6629	84206.6	5.64547	84458.4	5.69592	82465.5	5.59327	0.447232	0.552768	0.491114	0.508886	0.577908	0.422092	0.292018	0.203619	0.251587	0.11018	0.142596	0.285689	0.217717	0.180926	0.193489	0.122179	0.363555	12598.2	16234.9	0.545647	0.75121	1.79199	1.334	1.17925	1.1377	1.21354	1.74378	2.1951	5039.45	11698.2	441.036	20658.3	0.193898	0.0396549	0.829391	0.599423	0.467471	0.339164	0.23481
813	88412	5.23165	88208.4	5.21572	88778.6	5.26248	85197.7	5.16511	0.434274	0.565726	0.48474	0.51526	0.518979	0.481021	0.275755	0.191227	0.265142	0.0725721	0.195304	0.255382	0.184056	0.29058	0.132788	0.137195	0.299592	13850.4	18816.7	0.540794	0.775247	1.93621	1.27327	1.14964	1.15094	1.20891	1.61173	2.51042	5390.24	13297.6	446.012	18841.4	0.247566	0.0426759	0.816936	0.580617	0.482455	0.322381	0.180759
814	88971.4	5.14046	88797.9	5.1266	89285.1	5.1676	86266.5	5.09984	0.46158	0.53842	0.495624	0.504376	0.545626	0.454374	0.278313	0.227826	0.245175	0.0709905	0.177696	0.242325	0.242443	0.187863	0.157647	0.169723	0.0525781	11691.4	17913.2	0.565728	0.763434	2.02742	1.28126	1.11316	1.14919	1.29511	1.8911	2.26785	4955.01	14077.5	415.115	21709.7	0.204593	0.0557015	0.806168	0.601612	0.493053	0.34538	0.204336
815	82988.1	5.83302	82790.3	5.81754	83345.1	5.86335	80246.7	5.78409	0.463957	0.536043	0.530396	0.469604	0.54315	0.45685	0.284393	0.23583	0.232801	0.093862	0.153114	0.277606	0.238147	0.183156	0.154546	0.146545	0.0765708	12191.1	18413.3	0.653994	0.760785	1.98977	1.27216	1.03637	1.15309	1.21601	1.72555	2.26269	4749.53	12431.5	469.424	21239.1	0.197594	0.0371441	0.794614	0.646132	0.522189	0.427444	0.166638
816	89695.5	5.42011	89315	5.39227	90385.2	5.47275	85809.7	5.30083	0.457296	0.542704	0.496437	0.503563	0.531978	0.468022	0.305285	0.198542	0.217647	0.0986352	0.179891	0.361361	0.160539	0.148035	0.176787	0.153279	0.300839	12292.7	20380.3	0.790883	0.777446	1.94258	1.37633	1.02644	1.07219	1.29224	1.8322	2.79637	5164.32	14491.2	533.23	21151.8	0.168519	0.0416028	0.78689	0.598242	0.449285	0.365565	0.156623
817	93244.1	5.55864	93111.4	5.53766	93484	5.59748	91575.1	5.47382	0.463189	0.536811	0.433076	0.566924	0.53774	0.46226	0.312623	0.211934	0.257249	0.0879252	0.130268	0.339203	0.194547	0.190446	0.15591	0.119893	0.988517	11393.4	15283.8	0.729784	0.81675	1.65495	1.41359	1.0543	1.11998	1.24706	1.83622	2.61649	5353.52	14706.8	490.131	19390.5	0.144401	0.0486277	0.769337	0.669363	0.554201	0.342783	0.207327
818	86079.3	5.29202	85946.7	5.27621	86319.2	5.32164	84185.5	5.24356	0.461874	0.538126	0.50259	0.49741	0.4992	0.5008	0.302635	0.211285	0.28573	0.0675678	0.132782	0.31524	0.174335	0.180091	0.181191	0.149142	0.71127	11982.3	17430	0.645037	0.782583	1.68033	1.37166	1.20788	1.08861	1.23957	1.65823	2.18634	5022.78	12743.8	447.951	19101	0.252996	0.0502475	0.783283	0.67187	0.475368	0.278616	0.223913
819	97500	5.14691	97331.2	5.13753	97807.2	5.16496	94226.7	5.1621	0.462454	0.537546	0.454498	0.545502	0.500128	0.499872	0.336202	0.177775	0.236098	0.0958318	0.154092	0.249713	0.201714	0.171552	0.188983	0.188038	0.559955	11849.1	21025.2	0.525725	0.729071	1.70972	1.30805	1.16453	1.11956	1.26045	1.81585	2.43231	5769.32	14181	558.704	19619.5	0.16712	0.0629384	0.791966	0.644217	0.522856	0.342892	0.248033
820	94597.1	5.08277	94351.4	5.07627	95042.6	5.09595	91308.4	5.09671	0.515954	0.484046	0.482952	0.517048	0.515313	0.484687	0.338509	0.224201	0.230749	0.061836	0.144706	0.298226	0.155939	0.205833	0.171204	0.168799	0.696272	10053	18894.4	0.568141	0.78713	1.80306	1.24578	1.09548	1.11589	1.27528	1.79198	2.69088	5169.36	14875.7	502.384	21612.3	0.186544	0.073811	0.798462	0.645271	0.525388	0.356799	0.172168
821	88081.1	5.28198	87958.4	5.271	88304.5	5.30288	86174.6	5.26286	0.487008	0.512992	0.484543	0.515457	0.548639	0.451361	0.329231	0.195839	0.234661	0.110805	0.129463	0.280147	0.17646	0.235978	0.168973	0.138443	0.0925966	11259.5	15533.9	0.544037	0.780921	1.68752	1.31775	1.11583	1.14758	1.29791	1.88784	2.84151	5440.25	12249.7	497.358	19790.8	0.172952	0.0687614	0.827374	0.640159	0.528396	0.359083	0.256019
822	88356.7	5.60401	88103	5.58801	88814.2	5.63531	84684	5.54998	0.474837	0.525163	0.523815	0.476185	0.580155	0.419845	0.303457	0.191948	0.224344	0.116734	0.163518	0.287177	0.17136	0.221115	0.188432	0.131916	0.545969	11411.4	18478.3	0.607176	0.759113	1.90547	1.24902	1.1161	1.0627	1.24372	1.84324	2.3721	5192.67	13668.4	451.45	19271.9	0.223036	0.0500434	0.875027	0.60439	0.534138	0.332649	0.152869
823	91386.3	5.41906	91340.1	5.40655	91466.8	5.44276	90201.1	5.3823	0.470797	0.529203	0.470744	0.529256	0.478945	0.521055	0.312523	0.232546	0.244795	0.0990639	0.111072	0.314758	0.199418	0.201568	0.1557	0.128556	0.302168	12199	15932.1	0.57421	0.822944	1.79616	1.37185	1.1745	1.13312	1.27738	1.50176	1.99171	4708.37	14413.3	471.985	19058.1	0.202462	0.0477699	0.74768	0.694855	0.473984	0.316438	0.204592
824	82643.8	5.89647	82587.6	5.89256	82748.7	5.90586	81631.9	5.94847	0.458609	0.541391	0.427641	0.572359	0.491792	0.508208	0.312338	0.225072	0.263169	0.0742935	0.125127	0.283049	0.167122	0.220358	0.129455	0.200016	0.823112	14066	18494.4	0.637882	0.758261	1.79967	1.17178	1.24358	1.11219	1.28549	1.56797	3.01222	5128.17	11122.8	493.231	19749.6	0.194658	0.0388927	0.816897	0.610682	0.535284	0.480407	0.174775
825	89075.2	5.42009	88835	5.40464	89510.8	5.44852	86115.7	5.3601	0.424223	0.575777	0.476409	0.523591	0.537831	0.462169	0.293241	0.217632	0.279675	0.0746197	0.134832	0.344108	0.177668	0.158108	0.195212	0.124903	0.71633	11290.7	19758.5	0.619875	0.795014	1.44635	1.33349	1.19479	1.04297	1.29923	1.45045	2.43012	5279.09	12289.8	518.064	18909.5	0.178557	0.0446297	0.792911	0.648397	0.452002	0.341053	0.21022
826	87424.5	5.41957	87167.5	5.40773	87891	5.44307	84620.6	5.37099	0.451614	0.548386	0.486665	0.513335	0.522791	0.477209	0.341523	0.185328	0.255343	0.0942843	0.123522	0.330813	0.218114	0.175117	0.171168	0.104789	0.235762	10430.1	17072.9	0.661392	0.802863	1.79787	1.17604	1.03004	1.07979	1.25453	1.79284	2.38215	5445.52	11692.1	463.738	19826.2	0.150145	0.0456001	0.775525	0.622794	0.522581	0.315568	0.159899
827	88089.9	5.47233	87998.2	5.45825	88256	5.49892	86417.3	5.45278	0.446454	0.553546	0.50502	0.49498	0.533353	0.466647	0.321365	0.202324	0.232505	0.114384	0.129423	0.288516	0.177898	0.21804	0.161689	0.153857	0.508433	12730.5	16737.4	0.579042	0.756118	1.75437	1.39197	1.1846	1.07644	1.31386	1.59565	1.85164	5417.91	11443.5	468.29	19554.1	0.211882	0.0446265	0.786996	0.673607	0.521008	0.297484	0.182979
828	98738.9	4.57257	98445.3	4.56413	99269.8	4.58974	95698.3	4.52489	0.455908	0.544092	0.568292	0.431708	0.586524	0.413476	0.231606	0.218792	0.271699	0.0925391	0.185364	0.316126	0.168336	0.195546	0.16449	0.155502	0.879779	11704.4	18857.4	0.644047	0.816906	1.65631	1.06484	1.16482	1.13532	1.29767	1.77263	2.10066	5302.33	14939.3	439.604	20764.6	0.197154	0.0746391	0.771878	0.578826	0.504249	0.373302	0.19003
829	90856.4	5.04768	90731.7	5.03545	91082.4	5.07149	89044.9	4.96833	0.447688	0.552312	0.412406	0.587594	0.508739	0.491261	0.256777	0.20745	0.265552	0.133336	0.136886	0.313146	0.229844	0.183199	0.148684	0.125127	0.507711	12174.7	17603.3	0.52651	0.811496	1.93291	1.15998	1.06344	1.07651	1.25599	1.668	1.90583	5425.76	11702.2	458.153	21154.2	0.190857	0.0498251	0.723454	0.625808	0.532965	0.272602	0.244274
830	91057.5	5.65998	90818.6	5.64306	91487.1	5.69261	88073.2	5.58232	0.464018	0.535982	0.461927	0.538073	0.53958	0.46042	0.328853	0.163103	0.264991	0.0823393	0.160714	0.242741	0.299344	0.15009	0.180493	0.127332	0.0448918	10987.5	18515.8	0.589662	0.813504	1.90473	1.25709	1.08775	1.16835	1.31358	1.60131	1.67458	5204.83	13743.5	525.391	17799.1	0.179672	0.0389979	0.800068	0.566417	0.549171	0.313961	0.209248
831	93228.5	5.36319	92868.7	5.35341	93878.4	5.38263	89400.4	5.31634	0.479983	0.520017	0.474852	0.525148	0.510014	0.489986	0.237207	0.225816	0.266479	0.119991	0.150506	0.301492	0.170714	0.205949	0.190984	0.13086	0.962505	10465.4	21046.3	0.590119	0.822033	1.65276	1.12459	1.01419	1.14679	1.26461	1.75482	2.02964	5339.97	13915.6	438.99	22548.7	0.207635	0.0430057	0.767868	0.647483	0.523165	0.336133	0.145089
832	90184.6	5.0132	89882.6	5.00552	90734.7	5.02861	87163.7	4.97733	0.480571	0.519429	0.479175	0.520825	0.517079	0.482921	0.235346	0.241946	0.262619	0.0988907	0.161198	0.295465	0.197657	0.164529	0.189712	0.152637	0.73399	10225.5	19283.4	0.590982	0.833022	1.5767	1.10218	1.10129	1.09403	1.28121	1.76872	2.76588	5615.61	12387.5	434.214	22084.6	0.172773	0.0621843	0.776486	0.626127	0.46379	0.368016	0.233066
833	84004.4	6.01902	83744.3	6.00575	84474.1	6.04482	80267.7	5.97187	0.464202	0.535798	0.488506	0.511494	0.487568	0.512432	0.309713	0.217021	0.232863	0.0773795	0.163024	0.293531	0.2029	0.179044	0.207838	0.116687	0.596965	11336.2	19074.3	0.551029	0.784615	1.88182	1.26002	1.13192	1.0558	1.30141	1.56332	2.15386	5420.22	12214.4	530.752	18370.6	0.221165	0.0219608	0.760174	0.640974	0.444543	0.340842	0.258764
834	91558	4.72482	91330.6	4.70948	91969.5	4.75386	88282.9	4.66554	0.458094	0.541906	0.436955	0.563045	0.562723	0.437277	0.278055	0.187419	0.256671	0.078049	0.199806	0.309735	0.149916	0.189033	0.198082	0.153233	0.490881	11936	18237.7	0.588599	0.769954	1.82987	1.3522	1.12839	1.059	1.28685	1.40904	2.20002	5058.56	13153.6	481.662	18403.8	0.200541	0.0738641	0.788195	0.655328	0.520495	0.370318	0.121449
835	92827.3	5.60143	92540.6	5.5823	93344.7	5.63755	88235.2	5.49906	0.426365	0.573635	0.505991	0.494009	0.502583	0.497417	0.319317	0.182494	0.252071	0.0868671	0.15925	0.343435	0.192178	0.201803	0.135942	0.126643	0.731141	11310.5	21076.8	0.641583	0.724061	1.81715	1.32598	1.05845	1.14681	1.24439	1.61298	2.01017	4908.07	13693.4	500.978	21118.1	0.176285	0.0476945	0.80175	0.69142	0.491348	0.337643	0.286339
836	97309.9	5.51159	97115.6	5.50428	97660.7	5.52632	94121.1	5.50181	0.450398	0.549602	0.513817	0.486183	0.481893	0.518107	0.297177	0.232127	0.247916	0.0654891	0.15729	0.280395	0.188673	0.243478	0.126305	0.161149	0.275315	11948.2	19169.5	0.543537	0.761564	1.65141	1.16276	1.22531	1.16347	1.2616	1.66959	1.97842	5721.61	14554.4	457.374	19731.2	0.187128	0.0473386	0.803961	0.71451	0.449017	0.297439	0.273231
837	87354.8	5.70449	87069.5	5.68302	87871.8	5.74421	84016	5.59823	0.413258	0.586742	0.51615	0.48385	0.548693	0.451307	0.236912	0.228765	0.255742	0.111544	0.167037	0.323968	0.190421	0.147966	0.190519	0.147126	0.671213	10316.6	20163.6	0.619381	0.80149	1.51603	1.31938	1.16002	1.13992	1.2461	1.63877	2.30014	5247.74	13947.1	475.503	20977.5	0.254533	0.03384	0.838737	0.688272	0.452088	0.388349	0.203124
838	85378.8	5.41444	85087.8	5.40855	85905.4	5.42814	82158	5.3991	0.465247	0.534753	0.470252	0.529748	0.482146	0.517854	0.262959	0.236383	0.225911	0.0960584	0.178688	0.23681	0.244452	0.167161	0.194635	0.156942	0.70737	11050.7	18466.1	0.603273	0.813411	1.83928	1.05405	1.21147	1.13266	1.22564	1.93864	2.27004	5086.78	13153.1	472.346	20940.7	0.17453	0.0403592	0.81765	0.606265	0.431436	0.323587	0.164542
839	95886.9	5.56975	95717.9	5.55812	96189.9	5.59293	93820.1	5.55596	0.463948	0.536052	0.451665	0.548335	0.548893	0.451107	0.344153	0.20835	0.241308	0.0882195	0.117969	0.29937	0.192206	0.220912	0.141913	0.145599	0.751455	11108	16554.5	0.714395	0.798517	1.93088	1.29401	1.2336	1.00085	1.23747	1.8371	2.03908	5506.25	14763.8	441.737	18503	0.182318	0.0488366	0.79257	0.696538	0.532737	0.302134	0.144063
840	91830.8	5.27335	91576.8	5.26156	92291.8	5.29689	89110.2	5.23889	0.461849	0.538151	0.463411	0.536589	0.517964	0.482036	0.287856	0.207663	0.255747	0.0907279	0.158007	0.276284	0.189123	0.198897	0.166683	0.169013	0.718402	10425.1	17874.5	0.666272	0.802801	1.85057	1.21218	1.22465	1.06869	1.26727	1.85769	2.66469	5785.73	14610.8	420.916	18580.4	0.198395	0.0471742	0.778079	0.647966	0.471217	0.300415	0.23712
841	90563.7	5.40107	90425.2	5.38826	90814	5.42569	87810.8	5.36425	0.454291	0.545709	0.535743	0.464257	0.5618	0.4382	0.292336	0.234226	0.225102	0.0643984	0.183938	0.339299	0.138141	0.163594	0.228156	0.130809	0.18172	13349.7	17475.6	0.542801	0.741568	1.76836	1.27717	1.17515	1.13992	1.26789	1.61077	2.95849	5165.7	14141.4	541.221	18649.1	0.145245	0.0528194	0.817072	0.620801	0.522461	0.36366	0.203644
842	96185.6	5.38911	96064	5.37969	96402.5	5.40737	93944.4	5.38891	0.444151	0.555849	0.534063	0.465937	0.584628	0.415372	0.32651	0.18158	0.261846	0.0997033	0.130361	0.264919	0.162425	0.250562	0.18742	0.134675	0.870587	12432.2	16955.6	0.558926	0.783626	1.70623	1.29557	1.01728	1.03378	1.30352	1.66523	2.11321	5212.07	14837.5	467.036	19578.7	0.190641	0.0467473	0.780533	0.603268	0.443364	0.434567	0.198327
843	94712.1	5.20811	94563.6	5.19959	94981.7	5.22463	92136	5.20788	0.437437	0.562563	0.441629	0.558371	0.530554	0.469446	0.319515	0.186239	0.263239	0.0626096	0.168397	0.256143	0.169824	0.224804	0.198028	0.151201	0.473101	11512	15752.6	0.533481	0.754866	1.60961	1.24447	1.31912	1.18818	1.23454	1.79657	2.1242	6121.98	13031.4	467.938	19096.3	0.166406	0.0539999	0.793583	0.631292	0.529159	0.329753	0.241174
844	94891.8	4.90567	94778.6	4.89839	95096.8	4.92005	93270.3	4.91171	0.44412	0.55588	0.558814	0.441186	0.491392	0.508608	0.3059	0.22767	0.257467	0.0847385	0.124225	0.255617	0.212288	0.200887	0.152543	0.178665	0.766141	11093.1	17160.9	0.635911	0.804894	1.60714	1.25513	1.2171	1.18199	1.3104	1.53339	2.40805	4855.32	14185.5	538.87	22685.5	0.197488	0.0728285	0.825464	0.568197	0.446773	0.36678	0.281702
845	92799.4	5.57874	92432.3	5.57204	93462.5	5.593	88860.2	5.56498	0.483544	0.516456	0.433511	0.566489	0.563473	0.436527	0.317435	0.2201	0.256941	0.0560088	0.149516	0.259495	0.207064	0.248462	0.165726	0.119253	0.389566	11810.7	19074.6	0.702874	0.788512	1.66144	1.11006	1.08133	1.11846	1.2801	1.55981	2.44393	5429.56	13317.5	505.943	18687	0.191067	0.0566822	0.826898	0.618972	0.482201	0.398506	0.278463
846	84721.1	5.12244	84420	5.11432	85268.7	5.13848	81925.5	5.10416	0.410537	0.589463	0.483402	0.516598	0.520287	0.479713	0.272337	0.220159	0.27798	0.101665	0.127859	0.26225	0.216453	0.21697	0.1619	0.142427	0.766556	10091.4	18950.9	0.64517	0.844212	1.60901	1.21419	1.25696	1.05768	1.25678	1.73074	3.3253	5373.45	12262.9	487.164	20579	0.232783	0.0590218	0.80946	0.690415	0.497208	0.420217	0.236902
847	89694.4	5.22326	89463.3	5.21468	90115.1	5.2408	87042.4	5.21073	0.464664	0.535336	0.513255	0.486745	0.560758	0.439242	0.373667	0.143889	0.264106	0.0721398	0.146198	0.297041	0.168061	0.216771	0.192041	0.126086	0.530937	12165.5	17030.2	0.710706	0.776758	1.86589	1.20439	1.06148	1.17842	1.29121	1.83618	2.96233	5613.29	12605.7	498.401	22600.7	0.212622	0.0592194	0.76237	0.650882	0.502303	0.385444	0.321717
848	89361.9	5.6101	89207.3	5.59329	89645.3	5.64295	87074.3	5.55903	0.477307	0.522693	0.511837	0.488163	0.526145	0.473855	0.291832	0.181363	0.269226	0.109263	0.148316	0.272977	0.213977	0.189124	0.128661	0.195262	0.930458	13432.1	20629.5	0.735456	0.689544	1.86356	1.24809	1.22351	1.14233	1.23127	1.5766	3.0393	5294.4	12655.4	489.369	20176.1	0.160521	0.0455349	0.805923	0.613441	0.570656	0.296909	0.255304
849	95384.6	5.51877	95180.6	5.51133	95751.5	5.53334	92084.6	5.52951	0.446398	0.553602	0.424714	0.575286	0.550541	0.449459	0.354555	0.222291	0.221419	0.0928498	0.108885	0.292719	0.18786	0.24622	0.149434	0.123767	0.66242	11012.1	17832.9	0.620663	0.750019	1.71332	1.28631	1.13622	1.0387	1.24047	1.6161	1.69614	5406.73	13497.6	510.316	19250.5	0.228323	0.0538533	0.758644	0.68027	0.51536	0.3774	0.29346
850	88210.3	5.26337	87900.7	5.26006	88771.2	5.27138	85713.7	5.27763	0.448595	0.551405	0.506125	0.493875	0.480941	0.519059	0.262536	0.241831	0.271954	0.0905063	0.133172	0.217749	0.178783	0.226368	0.196521	0.180578	0.148033	10918.1	19699.2	0.659934	0.880911	1.77666	1.21039	1.10488	1.1848	1.32364	1.62275	2.64237	5052.51	13348.5	446.283	21715.6	0.22014	0.0526379	0.799853	0.64205	0.497948	0.374033	0.255226
851	91551.7	4.82974	91389.2	4.8251	91845.4	4.83945	88951.9	4.84291	0.465092	0.534908	0.543836	0.456164	0.548545	0.451455	0.318484	0.238092	0.260725	0.0758884	0.106811	0.281571	0.170104	0.200564	0.214522	0.133239	0.145637	10688.9	18139.3	0.507365	0.789188	1.64474	1.16035	1.09969	1.05037	1.27962	1.74557	2.27809	5304.39	13100.7	489.707	20862.7	0.244733	0.0716063	0.822719	0.533964	0.47914	0.288298	0.253542
852	93844.9	4.92989	93608.1	4.92562	94271.4	4.93904	90642.3	4.94231	0.431797	0.568203	0.540368	0.459632	0.531822	0.468178	0.334655	0.252186	0.215932	0.0743545	0.122873	0.340866	0.133949	0.234082	0.169039	0.122063	0.590611	13205.5	19832.8	0.574434	0.789153	1.72674	1.17201	1.17326	1.13001	1.23807	1.81465	2.26273	4950.57	13854.8	467.116	18992.8	0.194217	0.0686209	0.767595	0.621429	0.507833	0.428868	0.19492
853	96808.3	5.44966	96639.1	5.44059	97114.3	5.46736	93688.8	5.43563	0.486371	0.513629	0.454113	0.545887	0.494134	0.505866	0.279102	0.22029	0.30448	0.0521014	0.144027	0.278696	0.186884	0.213175	0.170405	0.15084	0.967191	10933	19703	0.495469	0.762748	1.71165	1.2325	1.12134	1.10334	1.24087	1.82004	2.21536	5775.57	14148.9	460.635	18345.9	0.135134	0.0470591	0.779317	0.66787	0.441413	0.330966	0.177797
854	83702.5	5.81899	83432.7	5.8147	84191	5.82772	80139.3	5.84547	0.471774	0.528226	0.526373	0.473627	0.539578	0.460422	0.355411	0.211227	0.225821	0.0657362	0.141805	0.28587	0.191768	0.216628	0.180869	0.124865	0.0648246	11069.7	18267.9	0.594142	0.782367	1.38981	1.16111	1.09783	1.21338	1.29035	1.83842	2.83159	5029.68	13685.3	510.714	18615.5	0.19183	0.0379118	0.832124	0.641267	0.471233	0.347624	0.155673
855	89200.8	5.66873	89046.3	5.65482	89478.6	5.69536	86181.1	5.62842	0.448915	0.551085	0.469324	0.530676	0.564956	0.435044	0.359805	0.182162	0.24529	0.082414	0.130329	0.319496	0.216787	0.211297	0.129426	0.122993	0.275336	11407.2	18402.2	0.587001	0.725399	1.73391	1.28709	1.09132	1.19486	1.24681	1.64341	2.31571	4890.81	13905.1	436.175	19808.6	0.165875	0.0414592	0.806799	0.619593	0.513771	0.376869	0.136805
856	92773	5.25665	92354.7	5.24221	93531.4	5.28395	88610.4	5.21607	0.464304	0.535696	0.474598	0.525402	0.546515	0.453485	0.303064	0.209919	0.225822	0.0933564	0.167838	0.292697	0.155189	0.207382	0.216702	0.128031	0.242093	9269.92	19637	0.573414	0.837739	1.84415	1.4054	1.13191	1.15638	1.25356	1.48258	2.43945	5484.15	13206	442.528	19016	0.158042	0.0651671	0.813463	0.706178	0.521184	0.401597	0.143325
857	91886.7	5.55188	91666.6	5.5348	92282.9	5.58474	89230.1	5.46899	0.409862	0.590138	0.409242	0.590758	0.564913	0.435087	0.275846	0.176228	0.277944	0.121052	0.14893	0.317067	0.186364	0.18032	0.192502	0.123747	0.735913	11257.2	18917.3	0.602993	0.818662	1.7907	1.23031	1.2511	1.10875	1.25352	1.72285	2.36981	5181.9	14147.6	510.352	18844.4	0.141104	0.0379581	0.814936	0.693259	0.475861	0.379005	0.139851
858	87161.9	5.11705	86952.5	5.10124	87539.8	5.14733	84706.6	5.08047	0.447765	0.552235	0.567191	0.432809	0.521487	0.478513	0.337252	0.172563	0.264796	0.0730213	0.152368	0.275615	0.187988	0.209919	0.173243	0.153235	0.664322	11276.2	16354.7	0.719011	0.803188	1.84596	1.36767	1.15251	1.0549	1.31328	1.80932	2.22075	4772.84	13501.3	534.16	21349.2	0.218512	0.0540384	0.784881	0.603575	0.514471	0.309375	0.201745
859	83833.2	5.34466	83554.9	5.32735	84337.9	5.37729	80687.4	5.28842	0.413257	0.586743	0.51904	0.48096	0.524523	0.475477	0.300365	0.200083	0.246902	0.0913404	0.161309	0.282259	0.211144	0.179119	0.196357	0.131122	0.242479	11807.5	19039.8	0.655778	0.798615	1.70862	1.35243	1.15506	1.16221	1.25292	1.73033	3.09722	5187	13063.9	509.391	16738	0.164906	0.0355389	0.766919	0.615075	0.50916	0.336431	0.186064
860	98853.2	5.13091	98670.1	5.12418	99183.3	5.14509	95974.9	5.0882	0.453737	0.546263	0.473576	0.526424	0.529592	0.470408	0.277011	0.247628	0.247682	0.103114	0.124565	0.341286	0.1776	0.190976	0.169347	0.120792	0.148634	12542.1	19734.7	0.55813	0.762966	1.90821	1.05542	1.13141	1.13736	1.28126	1.71368	1.92905	5333.98	13014.9	451.018	22035.6	0.167062	0.0648433	0.764669	0.676343	0.50146	0.301569	0.289256
861	84486	5.44571	84287.6	5.43676	84843.1	5.46421	81761.9	5.43343	0.423698	0.576302	0.468188	0.531812	0.525091	0.474909	0.295654	0.235604	0.227346	0.107049	0.134347	0.314176	0.123094	0.236042	0.175125	0.151563	0.541906	11211	18652.7	0.521233	0.810818	2.18455	1.22454	1.06521	1.08205	1.26522	1.63388	2.71061	5198.9	13316	459.93	18065.5	0.263958	0.0409045	0.784442	0.618244	0.510943	0.374921	0.276206
862	99642.2	4.79354	99493.4	4.77721	99909.5	4.82441	97402.8	4.72126	0.44508	0.55492	0.450293	0.549707	0.534313	0.465687	0.276196	0.259075	0.25688	0.0822144	0.125633	0.378621	0.173078	0.136	0.189174	0.123127	0.527226	11929.2	18280.6	0.694234	0.763629	1.76105	1.31584	1.1909	1.06313	1.26736	1.83411	2.64217	4985.46	16252.5	526.178	18821.5	0.144538	0.0661574	0.744879	0.646382	0.460834	0.372232	0.134415
863	94507.5	5.39323	94358.1	5.3682	94777.1	5.43949	91482.8	5.21561	0.50025	0.49975	0.564695	0.435305	0.511738	0.488262	0.177632	0.197363	0.314564	0.106412	0.204029	0.314545	0.176758	0.257201	0.172103	0.0793933	0.475376	13258.1	15499.1	0.59601	0.722132	1.68438	1.38873	1.2989	1.11115	1.28788	1.761	2.25995	5586.11	12949.1	504.878	22167.1	0.175855	0.0535103	0.813703	0.624456	0.496849	0.39275	0.145049
864	85936.5	5.43134	85688.9	5.40911	86382.8	5.47333	82665.1	5.30883	0.449231	0.550769	0.486614	0.513386	0.443115	0.556885	0.268044	0.166216	0.204895	0.154942	0.205902	0.310813	0.179074	0.192481	0.181703	0.135929	0.583123	10997.3	17242.7	0.591903	0.793256	1.77698	1.28399	1.05256	1.11549	1.23762	1.40124	3.14109	4776.34	14793.3	478.179	20342	0.191812	0.0436326	0.84153	0.632427	0.50456	0.305511	0.167252
865	78347.5	5.33739	78199.2	5.32981	78616.8	5.35206	76234	5.32896	0.438145	0.561855	0.474046	0.525954	0.474074	0.525926	0.297012	0.198225	0.245601	0.10773	0.151431	0.263197	0.186279	0.232304	0.170335	0.147885	0.834254	12350.8	16632.7	0.631654	0.762039	1.41789	1.17761	0.989027	1.20671	1.27281	1.91766	3.33128	4670.69	11848	447.92	21113.6	0.19177	0.0443735	0.787123	0.582828	0.555286	0.378778	0.28221
866	91760.8	5.38026	91479.9	5.3691	92267.2	5.40231	87518.9	5.37286	0.437632	0.562368	0.479947	0.520053	0.498446	0.501554	0.319789	0.187446	0.264353	0.0774664	0.150946	0.271127	0.157253	0.223646	0.226261	0.121713	0.379963	10608.5	18955.2	0.611237	0.752576	1.89512	1.2815	1.15076	1.05589	1.28104	1.58953	2.62508	5439.38	13825.2	549.351	19211.1	0.178104	0.0416904	0.760625	0.623943	0.493759	0.341138	0.240372
867	91464.1	5.84669	91266.2	5.82914	91820.7	5.87998	88239	5.78086	0.429642	0.570358	0.499944	0.500056	0.511631	0.488369	0.312372	0.173569	0.296657	0.0814777	0.135924	0.284245	0.209647	0.250717	0.158551	0.0968393	0.214947	11705.7	17754.4	0.598633	0.75183	1.80129	1.3356	1.09746	1.13727	1.26169	1.80375	2.08689	5517.65	13098.5	448.657	17878	0.193129	0.0418415	0.843919	0.670091	0.494296	0.421055	0.207123
868	83085.8	5.76671	82875.9	5.75933	83464.7	5.78203	80157.9	5.7721	0.446476	0.553524	0.508415	0.491585	0.499719	0.500281	0.299869	0.236419	0.220922	0.0996692	0.143121	0.282001	0.158987	0.264386	0.143557	0.151069	0.164364	11439.6	17475.4	0.598733	0.776609	1.74738	1.18129	1.31347	1.074	1.25712	1.79603	3.50471	5079.55	13822.9	485.865	19106.5	0.196171	0.0338864	0.794674	0.699857	0.497594	0.312576	0.237591
869	91959.6	5.09543	91544	5.08003	92712.4	5.12466	88200.6	5.03397	0.459488	0.540512	0.490586	0.509414	0.531377	0.468623	0.274136	0.246296	0.231273	0.0844543	0.16384	0.281671	0.202144	0.227817	0.15918	0.129188	0.634778	11059	20097.7	0.611476	0.858624	1.85798	1.34096	1.16162	1.11799	1.34928	1.74334	2.61882	5194.23	14072.6	548.047	21160	0.193834	0.0640404	0.77934	0.606908	0.535731	0.372099	0.281906
870	91785.9	5.46923	91632.8	5.46012	92063.1	5.4881	89701.9	5.44007	0.414341	0.585659	0.505114	0.494886	0.504124	0.495876	0.340645	0.211284	0.253388	0.0762403	0.118443	0.338145	0.224359	0.183952	0.116416	0.137127	0.183912	10723.7	18260.1	0.548363	0.806691	2.07751	1.16374	1.14331	1.17752	1.30371	1.55225	2.44259	5326.37	13371.2	446.29	21194.7	0.160758	0.0473772	0.809075	0.713042	0.496015	0.31788	0.150364
871	96098	5.11396	95884.5	5.10601	96484.9	5.13061	93279.3	5.1062	0.464229	0.535771	0.418584	0.581416	0.509397	0.490603	0.359827	0.210445	0.185638	0.0900191	0.154071	0.279944	0.207731	0.176995	0.181628	0.153702	0.201619	11208.9	17084.4	0.572433	0.795591	2.11894	1.19953	1.21131	1.1438	1.26611	1.66193	1.92373	5475.28	13383.3	505.818	22678.5	0.201864	0.0696775	0.813195	0.657202	0.442821	0.335427	0.264521
872	86610	5.74179	86405.9	5.71973	86978.8	5.78429	84106.8	5.6228	0.483946	0.516054	0.453651	0.546349	0.491472	0.508528	0.230887	0.234759	0.252522	0.101852	0.179981	0.330847	0.215021	0.147098	0.19526	0.111774	0.805314	12628.9	17557.5	0.633103	0.804214	1.98701	1.23308	1.15043	1.15216	1.28782	1.75517	2.78809	5224.04	13613.6	531.915	19722.3	0.2079	0.0428947	0.846668	0.584528	0.468983	0.398928	0.226693
873	93818.9	5.12393	93686	5.10773	94059	5.15396	91394.7	5.06231	0.448302	0.551698	0.521496	0.478504	0.541868	0.458132	0.27344	0.248249	0.2105	0.142308	0.125502	0.317777	0.178942	0.166496	0.202667	0.134118	0.281998	11629.2	17358.9	0.564719	0.762196	1.59986	1.37612	1.01076	1.01936	1.29826	2.02651	1.67413	5418.36	13372	490.93	18880.9	0.196482	0.050874	0.788664	0.703293	0.440169	0.304949	0.0953502
874	85755.8	5.52674	85366.9	5.51354	86462.7	5.55313	81858	5.49995	0.452148	0.547852	0.499179	0.500821	0.527023	0.472977	0.336525	0.185183	0.23806	0.0693223	0.17091	0.292112	0.16905	0.194499	0.171866	0.172472	0.714749	10160.6	19143.1	0.717852	0.793856	1.9697	1.26547	1.19593	1.13356	1.28394	1.96572	2.90006	5241.06	13522.5	507.098	21149.8	0.196678	0.0503112	0.814628	0.629798	0.516361	0.41081	0.291422
875	90397.2	5.04024	90172.1	5.01892	90804.1	5.0804	87764.3	4.94709	0.43773	0.56227	0.473144	0.526856	0.496534	0.503466	0.254355	0.248286	0.239481	0.107951	0.149927	0.321653	0.185018	0.179054	0.170641	0.143633	0.540319	11373.6	17787.2	0.688814	0.790285	1.7829	1.34435	1.24072	1.11243	1.23268	1.76005	2.23143	4949.51	13586.9	449.114	21978.7	0.215892	0.0584934	0.821543	0.659158	0.470232	0.318045	0.154054
876	89997.1	5.40056	89867.1	5.39049	90232.8	5.42052	88052.5	5.40581	0.449363	0.550637	0.506087	0.493913	0.488515	0.511485	0.340151	0.180034	0.242008	0.10139	0.136416	0.277557	0.209758	0.180145	0.16859	0.163951	0.16525	11944.2	17852.2	0.616114	0.768987	1.83505	1.28491	1.09392	1.12771	1.28576	1.52308	2.33163	5401.13	12919.5	464.551	19069.5	0.16782	0.0416034	0.768	0.644797	0.426354	0.373532	0.154496
877	89475.5	5.25648	88867.1	5.25075	90578.6	5.26835	83889.7	5.23544	0.4226	0.5774	0.488186	0.511814	0.509158	0.490842	0.314342	0.210722	0.20998	0.10073	0.164225	0.262673	0.225362	0.210365	0.205258	0.0963422	0.184312	9933.35	20358	0.708453	0.809979	1.4902	1.08386	1.08033	1.15718	1.28709	1.68686	2.27194	5419.49	11782.5	470.569	21259	0.182994	0.0597445	0.789097	0.724714	0.479995	0.408519	0.273137
878	101269	4.6401	101156	4.63176	101474	4.65645	99839.2	4.60667	0.42952	0.57048	0.534444	0.465556	0.517202	0.482798	0.25222	0.272039	0.29648	0.0619964	0.117264	0.311057	0.233735	0.169226	0.161186	0.124795	0.490775	12640.4	16876.4	0.61019	0.843057	1.63666	1.17698	1.04634	1.10422	1.26683	1.76351	1.79953	6260.37	14001.4	489.731	21101.5	0.262118	0.0664378	0.744294	0.610039	0.456178	0.358857	0.208397
879	100548	5.83487	100194	5.81889	101186	5.86555	96329.6	5.79799	0.468777	0.531223	0.473551	0.526449	0.527533	0.472467	0.30498	0.231212	0.214609	0.0625014	0.186697	0.239953	0.20902	0.220337	0.182839	0.147851	0.851079	12571.2	19882.8	0.592402	0.804661	1.96839	1.3815	1.26813	1.16684	1.24587	1.50984	1.75164	5971.94	14159.6	512.644	20856.5	0.167402	0.0459668	0.828822	0.683426	0.498666	0.397534	0.193587
880	93112.2	4.94555	92838.6	4.93182	93609.3	4.97152	89702.3	4.88626	0.466149	0.533851	0.513406	0.486594	0.469817	0.530183	0.311612	0.197705	0.207099	0.10309	0.180494	0.323782	0.192633	0.170587	0.156296	0.156703	0.196493	12116.9	19634.5	0.586929	0.788229	1.71601	1.30268	1.13595	1.19805	1.27539	1.80916	2.02107	5349.4	12559.7	508.108	21783.7	0.177149	0.0681269	0.777291	0.669313	0.510829	0.312728	0.206826
881	85863.6	5.3861	85718.8	5.36547	86125.6	5.42458	82833.9	5.29582	0.449945	0.550055	0.526276	0.473724	0.492617	0.507383	0.253797	0.18828	0.277037	0.0678581	0.213027	0.258731	0.223722	0.181929	0.177044	0.158574	0.21969	11595.9	17453.7	0.571557	0.710901	1.80249	1.42672	1.1018	1.0069	1.28914	1.73429	2.75526	5282.66	14183.6	450.447	20007.8	0.235042	0.0368565	0.772601	0.595938	0.499382	0.369341	0.197343
882	96526	4.80495	96293.8	4.78931	96947.2	4.83473	92776.7	4.75729	0.438255	0.561745	0.508811	0.491189	0.471182	0.528818	0.29071	0.221347	0.255878	0.0938633	0.138202	0.288828	0.200057	0.175861	0.193404	0.14185	0.0163507	10420.9	18999.4	0.632264	0.714456	1.81336	1.33683	1.15778	1.06581	1.23168	1.79136	2.17885	5621.54	13256.4	472.104	22732.3	0.191807	0.0622663	0.782851	0.566603	0.524898	0.238991	0.214798
883	95249.6	5.45813	95001.1	5.4476	95699.1	5.47949	92575.8	5.43198	0.454024	0.545976	0.501764	0.498236	0.523194	0.476806	0.281101	0.257679	0.241974	0.0963191	0.122927	0.307368	0.204552	0.181344	0.148945	0.157791	0.421978	10643.7	18978.5	0.731692	0.799524	1.81755	1.19484	1.14048	1.1521	1.26483	1.7345	2.54712	5383.98	15168.6	515.824	22647.9	0.205074	0.0512736	0.803158	0.661439	0.495701	0.396134	0.215615
884	87067.9	5.42077	86805.8	5.40735	87542.3	5.44651	83278.4	5.35387	0.423838	0.576162	0.451439	0.548561	0.540966	0.459034	0.30193	0.239053	0.205734	0.105126	0.148157	0.320517	0.222812	0.169918	0.182753	0.104	0.0952852	11307.1	20002.1	0.513804	0.793869	1.80775	1.2569	1.18519	1.11608	1.30114	1.92212	2.41796	5339.09	13110.2	524.721	18679.8	0.200597	0.0453591	0.799998	0.610671	0.495395	0.366537	0.27306
885	90069.3	5.19764	89921.1	5.17501	90337.8	5.23922	88191.3	5.10601	0.441944	0.558056	0.493043	0.506957	0.546724	0.453276	0.26682	0.209056	0.230948	0.119454	0.173723	0.268981	0.216073	0.218579	0.132934	0.163433	0.384021	12793	16948.8	0.64079	0.820307	1.62774	1.46597	1.21119	1.07541	1.34421	1.73526	3.10416	5201.81	15118.1	520.737	20789	0.211056	0.0514126	0.800657	0.698997	0.516705	0.339402	0.145261
886	92612.1	5.423	92220.2	5.41483	93322.6	5.43986	88864.1	5.40388	0.491669	0.508331	0.512726	0.487274	0.591894	0.408106	0.35393	0.186557	0.214337	0.0748706	0.170305	0.28256	0.231287	0.178259	0.163768	0.144126	0.169153	11764.5	19826	0.668159	0.824289	1.7381	1.15797	1.11386	1.1262	1.30643	1.75439	1.95239	5799.41	13282	498.153	20612.5	0.229494	0.0491648	0.793484	0.617138	0.473022	0.367595	0.156775
887	99373.5	5.17092	98979.8	5.16228	100082	5.18883	95519.7	5.15844	0.462662	0.537338	0.461389	0.538611	0.550376	0.449624	0.328599	0.23403	0.212447	0.073692	0.151232	0.3152	0.134229	0.209475	0.184442	0.156654	0.815795	11322.7	18811.9	0.69868	0.81881	1.92753	1.2129	1.1852	1.16838	1.2858	1.85494	1.64359	5269.12	15163.8	488.198	21959	0.21609	0.0627781	0.795387	0.632678	0.492827	0.381217	0.218959
888	94168.2	5.36758	94007.2	5.35232	94457.9	5.39643	91235	5.27955	0.443015	0.556985	0.465101	0.534899	0.533097	0.466903	0.316681	0.188931	0.246494	0.0986684	0.149225	0.373364	0.170396	0.180209	0.176594	0.0994374	0.0405261	11509.4	16957.7	0.590582	0.737882	1.77061	1.29534	1.07418	1.21249	1.23656	1.65079	2.43299	5505.89	14642.5	473.453	22562.3	0.237573	0.0503393	0.768041	0.690363	0.51888	0.399352	0.210991
889	89927.4	6.05546	89829	6.04951	90100.2	6.0684	87935.3	6.08322	0.458641	0.541359	0.471154	0.528846	0.578633	0.421367	0.310903	0.206492	0.267839	0.0934691	0.121297	0.239164	0.231446	0.157755	0.204903	0.166732	0.0995691	11367.6	18254.5	0.565563	0.759748	1.75369	1.15493	1.18291	1.11499	1.33484	1.78559	1.92026	4774.32	15441.5	434.375	19172.5	0.170212	0.0292295	0.81671	0.633831	0.513978	0.340867	0.227455
890	94212.8	5.34907	93883.6	5.33049	94807.1	5.38445	89446.2	5.22974	0.457288	0.542712	0.481333	0.518667	0.520578	0.479422	0.246669	0.236436	0.240619	0.0852542	0.191022	0.315483	0.198142	0.23379	0.137688	0.114898	0.212394	11844.6	20922	0.575385	0.763318	2.01772	1.28517	1.07935	1.07279	1.23351	1.77869	2.59894	5237.07	14430.5	447.374	20403	0.16422	0.0571426	0.789223	0.705134	0.53273	0.33185	0.264718
891	88830.4	5.95809	88583.4	5.94488	89275.2	5.98386	84896.1	5.96708	0.482411	0.517589	0.527739	0.472261	0.568055	0.431945	0.350596	0.184147	0.229111	0.0917723	0.144373	0.240601	0.203637	0.205761	0.171435	0.178566	0.16981	10558.6	19257.9	0.654272	0.727513	1.87648	1.33163	1.10431	1.11524	1.23955	1.75089	1.44979	4865.04	13030.2	483.811	20447.6	0.218138	0.0436441	0.825552	0.665168	0.51199	0.33785	0.271737
892	99448.6	5.04342	99328.3	5.03361	99664.4	5.06233	97348.7	5.0115	0.427865	0.572135	0.496904	0.503096	0.50135	0.49865	0.280748	0.172903	0.302754	0.0821464	0.161448	0.278979	0.176017	0.237239	0.159432	0.148333	0.319882	13041.6	17251.7	0.572057	0.774312	1.65139	1.23616	1.28216	1.03299	1.21312	1.69042	1.69931	5659.15	14158	485.277	18721.3	0.220487	0.0584631	0.768626	0.645318	0.523708	0.401383	0.197347
893	85662.5	5.47554	85485.9	5.45792	85980.3	5.5088	82726.6	5.39955	0.426181	0.573819	0.503541	0.496459	0.573368	0.426632	0.323173	0.198464	0.260647	0.0678871	0.149829	0.333526	0.213897	0.184985	0.152119	0.115473	0.609624	13174.2	19398.4	0.605074	0.754019	1.73071	1.32321	1.13645	1.18164	1.28143	1.74084	2.09077	4388.02	13243	451.854	19148.4	0.181021	0.0441621	0.813437	0.604249	0.525504	0.359712	0.161666
894	91046.7	5.28912	90942.3	5.27888	91235.7	5.30886	89698	5.26044	0.471183	0.528817	0.493864	0.506136	0.616953	0.383047	0.302943	0.184424	0.255357	0.101085	0.156191	0.298336	0.175	0.189244	0.136831	0.200589	0.784852	11381.5	17094.1	0.639612	0.850071	1.52414	1.21774	1.10062	1.10769	1.26246	1.78328	2.37041	5038.59	15014.2	534.392	18989.4	0.201575	0.0571755	0.836015	0.610031	0.490623	0.366384	0.179803
895	97560	5.63841	97450.9	5.62081	97753.8	5.67189	95999	5.56968	0.424548	0.575452	0.439696	0.560304	0.572278	0.427722	0.353074	0.199644	0.238292	0.102816	0.106174	0.356319	0.185785	0.181126	0.17534	0.10143	0.616056	13315.3	16853.2	0.713414	0.816797	1.78708	1.31543	1.1727	1.19902	1.2959	1.7932	2.24947	5209.48	15228	477.59	22498.7	0.177834	0.0459132	0.802413	0.698332	0.522956	0.298124	0.251812
896	92277.8	5.32025	92047.5	5.30532	92691.4	5.34934	88935.9	5.24407	0.426599	0.573401	0.507103	0.492897	0.543776	0.456224	0.283359	0.194899	0.256996	0.119248	0.145498	0.305165	0.178014	0.247436	0.164904	0.104481	0.202988	13420.7	19866.3	0.599535	0.767968	1.94823	1.22172	1.2362	1.15328	1.27875	1.88065	2.54332	5173.69	14027.9	445.615	20719.5	0.194135	0.0457751	0.782428	0.676793	0.537278	0.321115	0.22104
897	85624	5.6053	85259.7	5.59549	86284	5.62449	81402.2	5.58429	0.478659	0.521341	0.488723	0.511277	0.456094	0.543906	0.292489	0.230981	0.211926	0.0795945	0.18501	0.274829	0.176782	0.186289	0.220124	0.141975	0.36439	10294.1	19091.9	0.578263	0.804639	1.71705	1.24019	1.03569	1.21389	1.31398	1.64555	2.18508	5335.26	12578.7	466.249	20222	0.201925	0.0431724	0.777802	0.646147	0.527194	0.398013	0.229628
898	92368	5.58072	92169.7	5.57278	92725.6	5.59657	89071.8	5.60621	0.441419	0.558581	0.47641	0.52359	0.546891	0.453109	0.36138	0.208317	0.196323	0.123018	0.110962	0.278324	0.215758	0.21976	0.133701	0.152457	0.397328	11125.7	19370.2	0.635844	0.730468	1.70957	1.25714	1.16982	1.20931	1.25168	1.72374	2.21908	4952.29	14407.3	523.804	20585.6	0.199995	0.0523179	0.813079	0.725581	0.547246	0.384372	0.179808
899	92487.7	5.34324	92319.5	5.33639	92792.5	5.357	90234.4	5.31683	0.462064	0.537936	0.512194	0.487806	0.52828	0.47172	0.28927	0.184294	0.28776	0.0945932	0.144083	0.300082	0.20229	0.198022	0.149786	0.14982	0.120588	12321.2	20517.6	0.469219	0.841359	1.67141	1.13615	1.18157	1.07924	1.31122	1.66114	2.30614	5222.55	13031.5	528.161	19410.5	0.162247	0.0551434	0.806433	0.645297	0.529498	0.365026	0.175714
900	94609.2	5.2831	94225.5	5.26896	95303.1	5.30996	89416	5.22947	0.460186	0.539814	0.552042	0.447958	0.522278	0.477722	0.303736	0.216039	0.236133	0.0856817	0.158411	0.287026	0.228014	0.224028	0.151687	0.109245	0.555504	10118.2	19080.5	0.696652	0.72874	1.60484	1.25362	1.14424	1.17023	1.21756	1.75532	2.30697	5548.46	14677.3	462.857	17735	0.203959	0.0576243	0.80478	0.7141	0.518934	0.355366	0.128475
901	92980.6	5.52039	92812.1	5.51009	93283.9	5.54054	90470.8	5.52081	0.459651	0.540349	0.470654	0.529346	0.561318	0.438682	0.357298	0.222922	0.23477	0.0672953	0.117715	0.299713	0.181118	0.220962	0.171215	0.126992	0.914961	12820.9	17879.2	0.617086	0.778336	1.8144	1.31344	1.06072	1.07372	1.22303	1.88587	2.38656	5417.61	14463.5	505.259	19787.9	0.231671	0.0510603	0.804487	0.617628	0.517886	0.378017	0.227784
902	93613.3	5.26201	93293.1	5.25369	94193.1	5.27863	88913.3	5.25434	0.497286	0.502714	0.509928	0.490072	0.528591	0.471409	0.312382	0.197302	0.235336	0.102681	0.152299	0.261842	0.22545	0.188539	0.187543	0.136626	0.0511741	12942.1	22240.7	0.67221	0.715546	1.69121	1.19253	1.25797	1.13992	1.24136	1.72767	1.83736	5299.91	12240.4	482.887	22304	0.214839	0.0538138	0.746008	0.706823	0.450844	0.368169	0.188916
903	91577.3	5.47207	91182	5.47131	92294.1	5.47612	87905.5	5.52021	0.416192	0.583808	0.503382	0.496618	0.465818	0.534182	0.341256	0.199329	0.222878	0.111567	0.12497	0.248502	0.170614	0.238322	0.184843	0.157719	0.482392	11347.1	20098.2	0.736365	0.814509	1.80667	1.15899	1.0366	1.16719	1.30494	1.77019	2.02014	5587.92	12398.9	489.688	19096.1	0.176407	0.0462799	0.810629	0.66394	0.522408	0.357178	0.224582
904	94581.4	5.22566	94297	5.21159	95094.4	5.25261	91686.4	5.18887	0.458246	0.541754	0.51124	0.48876	0.515443	0.484557	0.300705	0.235482	0.238068	0.100194	0.125551	0.307508	0.154381	0.210036	0.187939	0.140136	0.321645	10112	17452.7	0.652994	0.839139	1.85028	1.3653	1.08036	1.12444	1.28331	1.85831	1.79689	5285.41	14078.5	489.511	17747.2	0.159853	0.0532268	0.77033	0.597898	0.47205	0.376531	0.185784
905	87117.7	5.70829	86936.5	5.68987	87447.9	5.74338	84786.1	5.61189	0.445534	0.554466	0.421671	0.578329	0.486006	0.513994	0.281756	0.245583	0.265555	0.0750488	0.132057	0.392074	0.160495	0.170019	0.148954	0.128458	0.296767	11646.3	17699.4	0.671026	0.767668	1.75157	1.24627	1.1319	1.08864	1.30313	1.65019	3.29639	5495.65	12369.5	531.238	19575	0.182035	0.0507511	0.845125	0.709829	0.464213	0.408511	0.216204
906	91084.8	5.46383	90896.4	5.45485	91423.9	5.48146	88196	5.46648	0.456232	0.543768	0.510438	0.489562	0.512641	0.487359	0.316599	0.193665	0.239577	0.116405	0.133754	0.262334	0.1703	0.226673	0.233955	0.106738	0.841297	12432	18069.8	0.545332	0.791263	1.73293	1.27502	1.02931	1.14246	1.2705	1.70557	2.84753	5338.49	14179.2	498.364	21784.7	0.191064	0.0375457	0.765429	0.662838	0.46618	0.354966	0.14871
907	86101.7	5.36086	85838.1	5.35201	86577.5	5.3795	83157.9	5.33456	0.430336	0.569664	0.522952	0.477048	0.461009	0.538991	0.312922	0.200083	0.211724	0.108421	0.16685	0.273793	0.237856	0.14867	0.183356	0.156324	0.896212	11992.2	18516.3	0.684421	0.793917	1.79895	1.12096	1.03634	1.11762	1.20353	1.74182	1.95848	5006.83	12983.1	473.488	21610.8	0.195795	0.0340202	0.763569	0.629741	0.463909	0.275978	0.18998
908	85629.4	5.69743	85340	5.68593	86153.1	5.72133	82150.6	5.63764	0.471801	0.528199	0.49326	0.50674	0.522732	0.477268	0.277037	0.188591	0.24825	0.101906	0.184217	0.249105	0.271386	0.175068	0.168611	0.13583	0.966974	11069.4	17621.6	0.718838	0.750245	1.93472	1.08687	1.08288	1.04344	1.28486	1.64394	2.21992	5215.39	12280.1	431.676	20279.4	0.209194	0.0430318	0.796327	0.761495	0.518704	0.345019	0.175989
909	89155.4	5.71986	88935.3	5.70533	89555.1	5.74669	86360.9	5.65814	0.46409	0.53591	0.495275	0.504725	0.614255	0.385745	0.328714	0.217822	0.217525	0.0829318	0.153007	0.317199	0.254548	0.143953	0.156588	0.127711	0.278552	12969.4	19210.3	0.636138	0.766831	1.43767	1.29726	1.09522	1.00642	1.31267	1.67777	2.47304	5622.11	12129.2	425.866	20003.3	0.170795	0.0398632	0.772171	0.708831	0.513801	0.278671	0.182269
910	98761.8	5.09456	98795	5.08891	98701.1	5.10683	98624.7	5.10251	0.46746	0.53254	0.525559	0.474441	0.514887	0.485113	0.273632	0.222407	0.288716	0.116203	0.0990425	0.258555	0.193468	0.225415	0.169285	0.153277	0.780141	12860.5	14510	0.548356	0.768542	1.93286	1.14468	1.19551	1.11303	1.25644	1.73518	2.24035	5581.86	13322.3	555.774	22422.5	0.173463	0.0644901	0.791234	0.594552	0.514585	0.342414	0.243332
911	88758.8	5.58076	88640.8	5.56735	88970.7	5.6066	86613.8	5.5252	0.434091	0.565909	0.475478	0.524522	0.503723	0.496277	0.273913	0.211391	0.250331	0.129931	0.134434	0.300151	0.198605	0.177829	0.19415	0.129266	0.143586	12132.8	17856.3	0.555954	0.765144	1.76775	1.24883	1.142	1.02345	1.24062	1.6262	2.17747	4816.73	12496.2	458.097	19543.5	0.139183	0.044831	0.809941	0.63239	0.458164	0.381021	0.245525
912	95803.1	5.82617	95597.1	5.81881	96174.8	5.841	93613.9	5.83287	0.500186	0.499814	0.561792	0.438208	0.512698	0.487302	0.301031	0.214953	0.255474	0.0963675	0.132174	0.292086	0.155487	0.188044	0.18739	0.176993	0.243111	11285.4	17774.3	0.766114	0.823075	1.59943	1.24809	1.13173	1.12391	1.23895	1.72416	2.11893	5315.63	15264.7	532.956	21318.2	0.185407	0.0445624	0.796398	0.621253	0.551448	0.416021	0.201364
913	93530.7	5.54221	93327.4	5.53273	93898	5.56223	91400.2	5.51056	0.431424	0.568576	0.499207	0.500793	0.457231	0.542769	0.324488	0.228179	0.173376	0.116829	0.157129	0.277392	0.229338	0.222288	0.130178	0.140804	0.303486	14229.4	16837.5	0.71719	0.827295	1.90215	1.13102	1.15739	1.10645	1.30204	1.45678	2.25839	5352.6	12920.5	524.8	23372.4	0.196164	0.0534363	0.837807	0.673148	0.499327	0.390964	0.241852
914	89053.2	5.47684	88822.6	5.45977	89468.4	5.50944	86209.9	5.40228	0.461993	0.538007	0.472312	0.527688	0.53427	0.46573	0.269657	0.205836	0.268892	0.10081	0.154804	0.295931	0.178377	0.19243	0.210445	0.122818	0.106697	9450.1	15042.6	0.680598	0.791752	1.77952	1.27202	1.20483	1.08885	1.26067	1.63644	2.19707	4921.36	13500.3	521.165	19828.7	0.193413	0.0575947	0.81977	0.655372	0.533198	0.363035	0.274178
915	92327.3	5.61091	92129.1	5.59477	92682	5.64213	89333	5.54811	0.452259	0.547741	0.528667	0.471333	0.517059	0.482941	0.276856	0.233311	0.232722	0.0857591	0.171352	0.270196	0.204966	0.226278	0.148546	0.150014	0.924887	12816.2	17921.8	0.617917	0.774655	1.99357	1.29882	1.25456	1.1182	1.3063	1.63991	1.72516	5015.47	14009.6	532.813	19262.5	0.195044	0.0457186	0.792956	0.650435	0.504364	0.34882	0.296585
916	90890.9	5.17599	90648.5	5.17195	91329.5	5.18547	88161.7	5.18148	0.437867	0.562133	0.507708	0.492292	0.499542	0.500458	0.261309	0.242895	0.247834	0.101622	0.14634	0.281171	0.167017	0.187365	0.236731	0.127716	0.947478	11706	18592	0.555723	0.834749	1.82888	1.1148	1.23854	1.18287	1.21219	1.60213	2.52381	5042.21	12515.7	500.702	20533.2	0.12058	0.0563147	0.799702	0.649801	0.5618	0.358491	0.133528
917	88865.1	5.1695	88518.9	5.15221	89490.3	5.2037	85526	5.0995	0.455762	0.544238	0.521424	0.478576	0.45773	0.54227	0.281299	0.167877	0.282666	0.110412	0.157745	0.271526	0.171296	0.260246	0.154628	0.142303	0.56211	11154.8	19510.2	0.655688	0.833258	2.144	1.24512	1.11013	1.09365	1.31202	1.7858	2.35793	4963.66	12840.8	478.739	18672	0.164454	0.0576697	0.829629	0.635732	0.445989	0.270308	0.250784
918	83712	5.16573	83481.4	5.15217	84130.7	5.19196	80706.5	5.12813	0.4464	0.5536	0.524709	0.475291	0.532804	0.467196	0.269161	0.204859	0.275286	0.0855628	0.165131	0.264072	0.187685	0.233436	0.153693	0.161115	0.893395	10557.9	17327.8	0.67249	0.748839	1.68106	1.24495	1.19184	0.994896	1.30622	1.74047	2.85497	5195.25	12386.7	434.826	18311.8	0.200374	0.0509336	0.803683	0.627066	0.45678	0.36164	0.171855
919	91449.4	5.5895	91186.6	5.5733	91925.3	5.62005	88855.9	5.52295	0.473087	0.526913	0.491416	0.508584	0.564692	0.435308	0.30744	0.176683	0.274975	0.086937	0.153964	0.321509	0.194586	0.184258	0.154827	0.14482	0.564309	10859.2	20339.8	0.559633	0.861309	1.7925	1.34469	1.0724	1.16505	1.28891	1.55966	3.0103	5129.96	14626.7	466.452	22519.1	0.186533	0.0497947	0.805519	0.65156	0.5394	0.360765	0.247167
920	99311.6	5.51862	99109.7	5.5031	99677.7	5.54741	95973.6	5.44386	0.404002	0.595998	0.509664	0.490336	0.530502	0.469498	0.288422	0.218756	0.241882	0.0765928	0.174347	0.336854	0.179418	0.200617	0.130994	0.152117	0.690955	10688.8	18649.4	0.499323	0.777119	1.59147	1.3577	1.14596	1.04738	1.26677	1.70667	1.86326	5813.76	13863	488.612	20366.8	0.129072	0.0537438	0.847984	0.633435	0.530586	0.372772	0.258467
921	104422	5.11886	104318	5.10922	104608	5.13772	101875	5.08375	0.475299	0.524701	0.434823	0.565177	0.587351	0.412649	0.3097	0.199806	0.264823	0.0705987	0.155072	0.297554	0.184309	0.206002	0.157178	0.154956	0.99861	12931.8	19180.9	0.437555	0.780989	1.9472	1.24467	1.19332	1.06063	1.20351	1.73618	1.30512	5476.37	14835.4	536.787	22158.8	0.231759	0.063384	0.807384	0.63299	0.450721	0.28343	0.228695
922	83923.6	5.32282	83740.7	5.31529	84254.3	5.33809	81123.3	5.30759	0.508897	0.491103	0.457899	0.542101	0.514375	0.485625	0.294196	0.189762	0.238758	0.100002	0.177282	0.245445	0.208587	0.21295	0.170735	0.162284	0.616013	10857.8	16879.1	0.564838	0.771882	1.7882	1.16912	1.15091	1.1919	1.23405	1.7113	2.41963	4883.21	13175.7	501.647	17208.1	0.221684	0.0623612	0.789812	0.679609	0.574698	0.411053	0.201729
923	93929.1	4.97911	93599.8	4.97203	94522.9	4.99345	89891.9	5.00094	0.434325	0.565675	0.447988	0.552012	0.474901	0.525099	0.353115	0.181238	0.226503	0.102654	0.136491	0.254943	0.164958	0.202246	0.257722	0.120131	0.496627	10740.9	17822.3	0.670633	0.777736	1.6947	1.26182	1.15317	1.13068	1.25272	1.71809	2.27333	4957.18	14002.2	526.025	19955.7	0.171358	0.0623282	0.794372	0.654696	0.510632	0.278395	0.205545
924	90432.7	5.72627	90138.2	5.71746	90967.4	5.74409	86592.9	5.73199	0.454854	0.545146	0.504475	0.495525	0.540105	0.459895	0.29877	0.250435	0.191773	0.0825412	0.17648	0.260954	0.19494	0.168229	0.189399	0.186478	0.17764	9830.36	20798.8	0.506452	0.80649	1.88779	1.25177	1.23426	1.13914	1.23407	1.58023	2.4541	5622.67	13897.4	474.229	21174.4	0.164509	0.0405566	0.825657	0.651064	0.488111	0.38491	0.170164
925	94476.1	5.57114	94156.7	5.56949	95053.9	5.57647	91145.4	5.58731	0.440608	0.559392	0.434737	0.565263	0.494056	0.505944	0.354877	0.192786	0.25104	0.086226	0.115071	0.287995	0.211266	0.227128	0.140061	0.133549	0.734557	10646.3	19484.2	0.679229	0.806874	1.79982	1.0674	1.06897	1.09624	1.2984	1.71586	2.36366	5405.46	13383.6	508.979	21705.3	0.164947	0.0529047	0.779327	0.65838	0.526076	0.384392	0.334837
926	87236.3	5.36807	87037.9	5.35796	87594.6	5.38866	84365.1	5.345	0.478935	0.521065	0.421364	0.578636	0.472745	0.527255	0.319598	0.221797	0.231459	0.0815496	0.145596	0.310503	0.216536	0.159025	0.176057	0.137879	0.653767	10392	16972.2	0.648719	0.750455	1.97881	1.19258	1.03283	1.10624	1.33987	1.7387	2.73672	4857.6	14001.8	509.23	20249.7	0.195919	0.0592714	0.802061	0.677122	0.487425	0.417561	0.191616
927	88941.6	5.3916	88746.3	5.36948	89295	5.43286	85344.4	5.28785	0.406613	0.593387	0.473866	0.526134	0.504274	0.495726	0.307378	0.20133	0.258042	0.0865691	0.146681	0.3183	0.226325	0.192079	0.155576	0.10772	0.51264	12606.5	20173.7	0.630807	0.702335	1.82083	1.43394	1.16205	1.05201	1.252	1.68204	3.56356	5058	13888.8	489.056	20136.6	0.183794	0.0476257	0.812189	0.650612	0.521733	0.349463	0.211118
928	86265.5	5.20017	86092.5	5.18887	86579.1	5.22236	83879.2	5.15204	0.448593	0.551407	0.472956	0.527044	0.502033	0.497967	0.281902	0.205367	0.280271	0.0611785	0.171282	0.302864	0.200395	0.170339	0.17928	0.147122	0.486776	11767.3	17716.1	0.611027	0.775591	1.69141	1.17342	1.16396	1.18643	1.23696	1.67651	2.84863	4962.63	13229.3	464.366	20015.2	0.17354	0.0507513	0.789812	0.603456	0.515081	0.316961	0.239984
929	93731.3	5.11372	93542.7	5.10118	94072.2	5.13786	91218.3	5.05994	0.445415	0.554585	0.517285	0.482715	0.512637	0.487363	0.295594	0.154522	0.296719	0.0968126	0.156352	0.312446	0.187469	0.184596	0.174561	0.140927	0.572396	11083.8	17788.5	0.676568	0.764492	1.5374	1.18274	1.10691	1.03811	1.30586	1.47533	2.28893	5227.74	13330.3	464.949	21819.9	0.164376	0.0490535	0.7847	0.613975	0.439453	0.316844	0.149283
930	87296.2	5.34848	87153.4	5.34294	87555.4	5.36062	84784.6	5.36552	0.44714	0.55286	0.478334	0.521666	0.564539	0.435461	0.303582	0.201595	0.277666	0.075012	0.142145	0.264808	0.160221	0.261647	0.149452	0.163872	0.51829	10939.6	17552.7	0.517041	0.767002	1.80617	1.13194	1.16091	1.11626	1.22805	1.64615	2.40554	5340.72	11928.8	515.213	19447	0.151	0.0447268	0.808573	0.643697	0.479659	0.274039	0.163593
931	84697.7	5.87927	84584.8	5.87446	84904.6	5.88934	83138	5.92288	0.469708	0.530292	0.55703	0.44297	0.525339	0.474661	0.322389	0.246481	0.235598	0.0877418	0.107791	0.233051	0.277142	0.171337	0.140258	0.178212	0.459108	10163.1	16924	0.589063	0.787781	1.63479	1.24276	1.15215	1.02185	1.28245	1.70341	3.40025	5479.28	12580.2	481.098	19741.9	0.2085	0.0507481	0.853542	0.637367	0.51597	0.508649	0.205109
932	85606.2	4.87602	85373.9	4.87043	86027.5	4.88689	81996.6	4.91788	0.424979	0.575021	0.440688	0.559312	0.508719	0.491281	0.326224	0.20991	0.220992	0.082246	0.160628	0.248768	0.151212	0.253855	0.175583	0.170582	0.299341	10868.1	18279.7	0.557384	0.759154	1.50928	1.27108	1.13186	1.26788	1.28985	1.82274	2.35534	5269.66	13068.7	478.11	19937	0.241099	0.0523411	0.760712	0.670939	0.514748	0.285171	0.19462
933	86222.5	5.55285	86068.1	5.54687	86499.9	5.56574	83343.2	5.58171	0.445146	0.554854	0.539753	0.460247	0.461911	0.538089	0.331315	0.224204	0.201932	0.111654	0.130895	0.314954	0.149844	0.189733	0.172337	0.173131	0.697286	10835	18616.2	0.543846	0.748121	1.9702	1.1894	1.17025	1.15088	1.28853	1.746	2.27685	4925.27	14210.6	477.339	19005.2	0.219124	0.0407173	0.771736	0.717103	0.474936	0.400268	0.15884
934	94569.5	5.4684	94314.1	5.45171	95032.4	5.49984	91410.7	5.4144	0.440593	0.559407	0.496904	0.503096	0.518045	0.481955	0.305793	0.242841	0.243556	0.0667429	0.141067	0.294076	0.238851	0.175239	0.168837	0.122998	0.712939	11003.3	18480.8	0.611198	0.795639	1.748	1.3708	1.08952	1.08156	1.27661	1.74475	2.55639	5763.57	14206.1	525.74	18962.6	0.161772	0.0486544	0.812966	0.667435	0.476877	0.318094	0.192323
935	83419	5.56545	83363.4	5.55333	83519.5	5.58955	82325.1	5.52612	0.471001	0.528999	0.490779	0.509221	0.469116	0.530884	0.315811	0.168101	0.263002	0.124437	0.128648	0.277631	0.215643	0.217387	0.141139	0.1482	0.0976999	13748.6	17062.7	0.627945	0.775242	1.8949	1.20891	1.32875	1.13714	1.24508	1.50055	2.77008	4769.86	11624.2	472.025	20911	0.198753	0.0436917	0.790359	0.661952	0.538963	0.279409	0.228987
936	91061.8	5.39922	90892.2	5.38753	91369.7	5.42149	89246.4	5.37049	0.496378	0.503622	0.447799	0.552201	0.52898	0.47102	0.328168	0.250154	0.237343	0.0743876	0.109948	0.324206	0.211547	0.184466	0.136156	0.143625	0.744632	11966.3	18119.9	0.676105	0.826732	1.63148	1.30429	1.21175	1.12995	1.25714	1.6264	3.09006	5611.3	14119.1	444.209	18824.1	0.210454	0.0491439	0.766376	0.63863	0.502224	0.275478	0.185224
937	97368.8	5.67207	97038.5	5.6647	97965.6	5.68735	93521.2	5.66255	0.441161	0.558839	0.477943	0.522057	0.538502	0.461498	0.339026	0.238761	0.209776	0.0826332	0.129804	0.314897	0.21226	0.163769	0.18229	0.126784	0.854015	10876.3	19842.7	0.609887	0.798636	1.88478	1.18688	1.2431	1.15752	1.27385	1.76407	1.67507	5595.64	13341.1	472.687	20022.6	0.128716	0.0471603	0.771448	0.687918	0.491645	0.405553	0.231334
938	91025	5.50511	90878.6	5.49199	91292	5.53081	88882.9	5.49918	0.450898	0.549102	0.523781	0.476219	0.530503	0.469497	0.306817	0.136957	0.316891	0.0696118	0.169724	0.262902	0.203952	0.15258	0.19788	0.182686	0.625492	10983.3	18398.4	0.640432	0.737849	1.83026	1.29039	1.00288	1.13263	1.28445	1.56496	2.47853	5853.31	13407.3	417.696	18117.4	0.186609	0.0365488	0.782471	0.659143	0.430417	0.360654	0.171347
939	93174.7	5.3207	93024.4	5.30819	93445.7	5.34476	90549.1	5.26868	0.473842	0.526158	0.436991	0.563009	0.54108	0.45892	0.295163	0.207176	0.293506	0.0883941	0.115761	0.31086	0.221455	0.194899	0.164557	0.108229	0.0441356	10566.2	19350.4	0.475625	0.795097	1.90367	1.28564	0.924718	1.17691	1.28596	1.69066	2.64521	5077.06	14028.6	477.753	20194.4	0.145622	0.0542526	0.804117	0.674892	0.474766	0.319542	0.132491
940	90886.1	5.46167	90734.5	5.44548	91157.6	5.49248	88790	5.37304	0.444397	0.555603	0.507624	0.492376	0.554878	0.445122	0.266239	0.227568	0.249967	0.0956507	0.160575	0.342963	0.200823	0.179672	0.138461	0.13808	0.148943	11271.6	17182.3	0.611577	0.804883	1.68356	1.21643	1.13949	1.03243	1.30314	1.54845	2.16485	4822.87	15126.9	458.914	19221.2	0.211234	0.0462467	0.798021	0.605016	0.485252	0.350583	0.275388
941	85748.6	5.89484	85542.7	5.87362	86122	5.93452	82179.6	5.79335	0.458542	0.541458	0.490972	0.509028	0.553861	0.446139	0.256906	0.202503	0.249121	0.131078	0.160392	0.283895	0.204916	0.182831	0.191739	0.13662	0.477548	11625.6	18775.2	0.666346	0.687248	1.64704	1.33092	1.26339	1.08384	1.25794	1.68561	2.70934	5019.7	11990.8	504.693	22423.1	0.149449	0.040282	0.82798	0.65729	0.534276	0.3733	0.259236
942	94432.7	4.9683	94303.1	4.94691	94667.2	5.0085	92975.4	4.88335	0.454751	0.545249	0.529591	0.470409	0.507185	0.492815	0.306666	0.192446	0.269935	0.0966343	0.134319	0.315135	0.21464	0.216276	0.133066	0.120883	0.695098	13245	16544.4	0.739252	0.847961	1.72175	1.35028	1.12922	1.10877	1.27174	1.63763	3.03322	5500.72	14191	506.484	19915.3	0.190766	0.0615028	0.820393	0.531111	0.446488	0.38897	0.128136
943	82620.9	5.61135	82394.8	5.5998	83029.9	5.63431	78966.4	5.59593	0.44705	0.55295	0.523938	0.476062	0.505838	0.494162	0.279963	0.234155	0.272347	0.0752154	0.138319	0.279639	0.189069	0.203657	0.187883	0.139752	0.412627	10690.3	19603.4	0.592412	0.74291	1.84817	1.23272	1.16468	1.12324	1.26136	1.73448	2.66723	5001.97	12457.8	544.448	18211.8	0.200619	0.035009	0.792655	0.610688	0.464009	0.364344	0.212203
944	91286.8	5.09468	91108.3	5.07979	91610.4	5.12318	88373.5	5.02513	0.432232	0.567768	0.444731	0.555269	0.458814	0.541186	0.274338	0.185082	0.287944	0.0724545	0.180182	0.311542	0.19064	0.172993	0.18223	0.142595	0.597315	14073.8	20898.8	0.607482	0.736106	1.78759	1.26681	1.29275	1.14465	1.26792	1.50633	2.94382	5040.5	13157.7	507.215	19054.7	0.137547	0.0529	0.770038	0.664971	0.508024	0.346086	0.173836
945	97883.2	5.30202	97634.4	5.28674	98331.9	5.33142	94591.5	5.23596	0.447036	0.552964	0.443245	0.556755	0.548399	0.451601	0.281529	0.213813	0.258904	0.0911894	0.154565	0.312754	0.185611	0.196616	0.143286	0.161734	0.172166	10067.1	19302.4	0.59957	0.786756	1.89154	1.28044	1.19592	1.06905	1.29259	1.64933	1.40687	5305.92	13522.7	472.636	21788	0.150766	0.0473402	0.76194	0.613371	0.488821	0.291087	0.23125
946	92561.4	5.63538	92324.9	5.61975	92989.8	5.66483	89147.4	5.57478	0.478994	0.521006	0.381271	0.618729	0.556165	0.443835	0.306669	0.207382	0.267893	0.085151	0.132906	0.322656	0.195414	0.15178	0.201611	0.128539	0.906435	9912.71	18338.8	0.623954	0.750966	1.67651	1.31354	1.0967	1.14826	1.27332	1.82646	2.07135	5219.85	12976.2	468.386	21691.2	0.14645	0.0530584	0.810236	0.719545	0.539377	0.313134	0.190837
947	94882.2	5.11945	94761.1	5.10996	95101	5.13779	92533	5.13322	0.417159	0.582841	0.474626	0.525374	0.512179	0.487821	0.347004	0.173632	0.263704	0.0677756	0.147884	0.287825	0.199779	0.171294	0.197787	0.143316	0.0670417	11112.5	17888.3	0.541308	0.748862	1.73349	1.31624	1.26599	1.20541	1.2605	1.55233	3.30611	5203.27	15629.3	479.725	20073.7	0.158717	0.0600666	0.810226	0.676962	0.462861	0.411189	0.181761
948	96528.4	5.1779	96256.1	5.16147	97020.2	5.20878	93505.8	5.08581	0.449887	0.550113	0.504911	0.495089	0.496783	0.503217	0.253892	0.230769	0.238811	0.10325	0.173278	0.331555	0.183531	0.208471	0.160106	0.116338	0.720772	11554.2	17436.1	0.581921	0.829442	1.66184	1.25099	1.09744	1.00828	1.29617	1.64227	1.93928	5451.16	13788.8	454.793	20260.8	0.156821	0.0534084	0.757226	0.647975	0.507536	0.315055	0.220604
949	88621.5	5.54318	88362.5	5.52133	89092	5.58417	85125.7	5.43602	0.462202	0.537798	0.426473	0.573527	0.498421	0.501579	0.282692	0.233869	0.218992	0.0807265	0.18372	0.327038	0.225508	0.143098	0.169936	0.13442	0.934787	12061.8	18672.9	0.621458	0.756884	1.71606	1.33187	1.17565	1.1075	1.29806	1.79492	2.38216	5489.9	12675.3	490.052	22219.3	0.197891	0.0466852	0.850289	0.579912	0.44175	0.35882	0.218499
950	86122.4	5.20365	85886.4	5.18945	86549.9	5.23112	82690.7	5.16078	0.488349	0.511651	0.497055	0.502945	0.607404	0.392596	0.266284	0.214389	0.251244	0.117344	0.150739	0.267218	0.175243	0.194675	0.230709	0.132155	0.889223	9967.1	17959	0.583761	0.765013	1.84722	1.28075	1.17024	1.0434	1.2708	1.86174	2.82494	5136.34	13139.6	480.311	20310	0.198567	0.053152	0.801237	0.668325	0.48375	0.274865	0.142782
951	89783.2	5.93878	89545.1	5.91686	90212	5.98021	86493.2	5.86238	0.415405	0.584595	0.485491	0.514509	0.509345	0.490655	0.331148	0.204413	0.236775	0.0895946	0.138069	0.32335	0.176816	0.214861	0.186051	0.0989224	0.173035	13942.3	20150.6	0.589505	0.792904	1.97454	1.43466	1.14737	1.09493	1.27316	1.84723	2.26605	5267.23	13756.8	454.3	16892.1	0.2126	0.03568	0.859055	0.625135	0.498553	0.410165	0.196829
952	95503.5	4.94934	95337.8	4.94065	95805	4.96676	92929.4	4.94452	0.408501	0.591499	0.523408	0.476592	0.548333	0.451667	0.313397	0.236186	0.213226	0.126695	0.110496	0.287821	0.232493	0.191631	0.134838	0.153217	0.414614	12291.2	20086	0.634908	0.729055	1.67891	1.19529	1.20921	1.13171	1.24287	1.74407	2.26724	5461.74	12868	458.078	19404.3	0.166043	0.0660774	0.832634	0.618673	0.490249	0.431425	0.120473
953	94669.6	5.48681	94422.7	5.47554	95115.1	5.50869	91134.1	5.48209	0.420141	0.579859	0.517977	0.482023	0.539057	0.460943	0.330582	0.246228	0.206225	0.100838	0.116127	0.28677	0.199302	0.224188	0.163129	0.12661	0.0835845	11100.2	18471.3	0.641157	0.75605	1.74442	1.30035	1.00285	1.08991	1.26418	1.77922	2.28671	5209.84	14065.8	497.255	20704.7	0.150937	0.0505936	0.811527	0.654344	0.506272	0.315486	0.26045
954	97642.6	5.50528	97298.1	5.48724	98265.3	5.53974	94382.4	5.42934	0.471266	0.528734	0.474775	0.525225	0.505255	0.494745	0.279823	0.181642	0.245108	0.111524	0.181903	0.293527	0.18331	0.183681	0.200801	0.138681	0.132909	10994.4	18594.9	0.637108	0.845304	1.90544	1.30819	1.05577	1.0235	1.2996	1.54226	2.19712	5514.32	14239.7	473.906	19066	0.127383	0.0540965	0.802684	0.690508	0.519544	0.383501	0.170893
955	88343.7	5.07431	87894.1	5.0583	89155.8	5.10552	84593.8	4.98901	0.441305	0.558695	0.528411	0.471589	0.449461	0.550539	0.27	0.23026	0.240416	0.0902544	0.169069	0.316311	0.216237	0.195639	0.162695	0.109119	0.0197925	11270.6	18024.8	0.759089	0.840664	1.74149	1.12455	1.15891	1.09833	1.23933	1.89522	2.15567	5121.29	13356.4	490.84	20998	0.209075	0.0475136	0.741859	0.633559	0.504063	0.28761	0.220333
956	93252.3	5.4526	93107.2	5.44247	93514.4	5.47183	90806.3	5.4169	0.427055	0.572945	0.538332	0.461668	0.533488	0.466512	0.300878	0.218528	0.246511	0.080774	0.153309	0.314083	0.183106	0.215269	0.148731	0.138811	0.569467	11900	17735.1	0.489877	0.798471	1.63051	1.27517	1.23875	1.11823	1.25208	1.64327	2.28743	5484.18	14150.9	501.487	18313.9	0.170445	0.0462479	0.775011	0.661036	0.535931	0.344402	0.255363
957	94487.9	5.23537	94218.1	5.22257	94975.4	5.25985	90892.6	5.1816	0.442578	0.557422	0.501674	0.498326	0.523438	0.476562	0.312406	0.208446	0.263697	0.0713679	0.144083	0.320923	0.213902	0.203702	0.144984	0.11649	0.241317	11796.8	19380.2	0.641316	0.765405	1.56488	1.20974	1.16586	1.13945	1.2275	1.7998	2.03452	5145.46	13991.2	475.766	19655.2	0.176352	0.0538991	0.815356	0.590566	0.473266	0.356154	0.172743
958	88052.1	5.7723	87767	5.7638	88567.4	5.78952	84633	5.7773	0.425071	0.574929	0.521313	0.478687	0.542387	0.457613	0.312231	0.19948	0.236533	0.0992357	0.15252	0.274397	0.13567	0.264031	0.163844	0.162059	0.508178	11886.6	18818.4	0.675267	0.778153	1.66686	1.216	1.3524	1.09028	1.31679	1.66891	2.81854	5226.73	13730.4	493.879	19811.4	0.195022	0.0386149	0.821104	0.678725	0.503911	0.394361	0.27621
959	89355.8	4.93942	89037.1	4.92381	89934.2	4.96973	85483.3	4.87765	0.426474	0.573526	0.438299	0.561701	0.510852	0.489148	0.289414	0.228999	0.227556	0.121045	0.132986	0.308384	0.199201	0.205265	0.158951	0.128199	0.950308	11567.5	20123.4	0.717464	0.746412	1.7334	1.22143	1.19614	1.17544	1.29346	1.68063	3.262	5401.83	13366.4	494.909	20565.1	0.203706	0.0519288	0.801507	0.601353	0.461323	0.30127	0.156233
960	87868.9	5.51507	87710.5	5.50316	88155.2	5.53768	85542.2	5.46313	0.453328	0.546672	0.518771	0.481229	0.553922	0.446078	0.306145	0.210459	0.218014	0.109368	0.156015	0.302715	0.227281	0.178164	0.159518	0.132322	0.663176	10870.1	15607.2	0.604955	0.776834	1.66838	1.26418	1.17784	1.09955	1.28538	1.74233	2.24908	5099.26	13362.9	466.519	20769.5	0.154854	0.0430543	0.722371	0.704047	0.505413	0.390177	0.253993
961	89543.9	5.5827	89209.8	5.5795	90150.6	5.59051	85787.8	5.59513	0.459891	0.540109	0.49909	0.50091	0.544629	0.455371	0.319206	0.226655	0.207023	0.0847757	0.162341	0.294643	0.170619	0.227197	0.147298	0.160243	0.182396	9185.9	17926.6	0.606681	0.800433	1.74088	1.09817	1.07117	1.18269	1.24945	1.8404	2.61004	6008.99	14014.7	455.287	19352.3	0.198265	0.0392542	0.754529	0.669328	0.532493	0.414287	0.193489
962	93564.8	5.39383	93378.8	5.37955	93901.5	5.42214	90463	5.37067	0.452032	0.547968	0.530492	0.469508	0.549804	0.450196	0.291807	0.207489	0.242358	0.121519	0.136827	0.289571	0.161948	0.18646	0.201321	0.160699	0.654168	11184.2	19281.7	0.63441	0.718707	2.06149	1.27609	1.18649	1.14772	1.2556	1.70581	2.73876	5339.51	14198.6	500.934	20537.3	0.165059	0.0530827	0.818747	0.680652	0.516846	0.329448	0.205684
963	91256.7	5.57884	90861.1	5.56125	91972.5	5.61181	86862.5	5.50538	0.476913	0.523087	0.495934	0.504066	0.553671	0.446329	0.299326	0.224567	0.2137	0.0795359	0.182871	0.270748	0.232582	0.177732	0.210675	0.108263	0.973656	11586.1	18849.8	0.65413	0.796713	1.62154	1.30908	1.08701	1.15444	1.28152	1.74528	2.23985	5042.45	13663.2	485.161	18547.2	0.11332	0.0503275	0.802644	0.647092	0.481051	0.337676	0.241447
964	89981.7	5.52716	89877.6	5.51266	90169.2	5.55507	88427.4	5.49349	0.449322	0.550678	0.474205	0.525795	0.504487	0.495513	0.32559	0.172682	0.26371	0.0842775	0.153741	0.307305	0.175602	0.189247	0.155144	0.172702	0.0920442	11924.5	17211.4	0.636696	0.800016	1.77921	1.31623	1.13619	0.995929	1.27053	1.43403	2.54468	5018.51	13763.7	481.883	19364	0.176606	0.0468734	0.825163	0.644229	0.471308	0.350814	0.143757
965	91152.3	5.51592	90953.1	5.51112	91510.2	5.52634	87564.3	5.54245	0.482005	0.517995	0.434307	0.565693	0.488226	0.511774	0.328172	0.252269	0.20274	0.0905265	0.126292	0.293562	0.185595	0.215547	0.156428	0.148868	0.768305	12264.1	20445.8	0.564527	0.735959	1.74026	1.14763	1.16378	1.07996	1.27971	1.68661	2.35714	5160.74	14959.3	454.94	19801.3	0.265636	0.0474226	0.787802	0.659287	0.511276	0.334453	0.20857
966	101853	5.32828	101594	5.31632	102320	5.35134	98655.8	5.28423	0.466713	0.533287	0.414738	0.585262	0.542078	0.457922	0.2889	0.203446	0.254298	0.124014	0.129343	0.31257	0.155651	0.209233	0.214721	0.107826	0.753775	12151.3	19323.3	0.60814	0.798322	1.79694	1.2661	1.09618	1.08142	1.25071	1.77902	1.97649	5901.1	14307.3	430.596	18723.2	0.186659	0.0598141	0.776751	0.730872	0.504757	0.432913	0.168148
967	97452.5	5.51895	97211.5	5.50669	97888.6	5.54293	94299.7	5.48916	0.482492	0.517508	0.488961	0.511039	0.518524	0.481476	0.307628	0.212677	0.232784	0.116913	0.129999	0.28019	0.206928	0.198037	0.169553	0.145292	0.883026	10479.4	18962.3	0.614154	0.784365	1.77992	1.24782	1.22332	1.13618	1.24577	1.52314	2.20413	5462.33	13541.7	544.6	20556.3	0.126784	0.0544936	0.828522	0.62747	0.49702	0.3201	0.175889
968	87876.1	4.89773	87596.4	4.88426	88384.5	4.92413	84949.8	4.84039	0.456505	0.543495	0.541631	0.458369	0.455586	0.544414	0.282161	0.170204	0.25558	0.113305	0.17875	0.226627	0.273152	0.178158	0.167869	0.154193	0.378681	10650.4	17656.9	0.6438	0.823923	1.73937	1.18433	1.19843	1.1676	1.22976	1.86894	2.73644	5160.53	13318.5	567.037	21022.9	0.1922	0.0641824	0.8371	0.592049	0.490978	0.29321	0.198753
969	87911.1	5.52324	87577.8	5.51326	88514.5	5.54267	83636.7	5.48769	0.482236	0.517764	0.481995	0.518005	0.530849	0.469151	0.27858	0.24324	0.202235	0.102138	0.173806	0.300262	0.167854	0.201739	0.180864	0.14928	0.973494	12123.4	21000.2	0.595851	0.779212	1.67392	1.20296	1.20893	1.08387	1.26277	1.9183	1.81073	5331.73	12778.4	480.7	19660.4	0.247428	0.0440973	0.76056	0.753695	0.520861	0.29592	0.204241
970	91911.2	5.20756	91604.2	5.18579	92466.3	5.24856	88285.6	5.1259	0.446069	0.553931	0.476368	0.523632	0.58361	0.41639	0.291744	0.218409	0.247505	0.0798638	0.162478	0.298412	0.197829	0.179582	0.215123	0.109055	0.153499	10337.3	16781.9	0.669192	0.786101	1.88433	1.40774	1.17446	1.15577	1.26672	1.73393	2.45981	5611.48	14153.3	490.357	21426.7	0.219697	0.049683	0.80206	0.692257	0.510347	0.261757	0.117021
971	91030.4	5.40301	90928.4	5.38864	91215.6	5.4304	89610.2	5.33986	0.46143	0.53857	0.507641	0.492359	0.507348	0.492652	0.342151	0.198387	0.211067	0.0905614	0.157833	0.342486	0.215192	0.167393	0.157543	0.117387	0.616634	11973.6	13484.2	0.628501	0.811772	1.75166	1.27169	1.226	1.08991	1.29708	1.58597	2.77381	5671.35	13380	486.412	20889.9	0.173002	0.0520911	0.77348	0.678626	0.499792	0.339828	0.20646
972	85057.2	6.05913	84946.4	6.03867	85256.7	6.09754	82957.5	5.97134	0.492892	0.507108	0.462402	0.537598	0.551645	0.448355	0.30336	0.214949	0.241839	0.101096	0.138757	0.330954	0.196636	0.19754	0.145305	0.129565	0.327191	11190.9	15863	0.604574	0.754447	1.71574	1.34085	1.23435	1.13745	1.28615	1.69179	2.31774	4964.8	13167.3	544.448	18748	0.162239	0.0368178	0.844718	0.656817	0.485734	0.30292	0.143945
973	87407.6	5.39374	87212.6	5.3776	87761.5	5.42386	84996.4	5.33349	0.482626	0.517374	0.511776	0.488224	0.556831	0.443169	0.315288	0.194989	0.224016	0.104436	0.161271	0.351598	0.117637	0.178191	0.205112	0.147461	0.783129	11613.7	17947.1	0.507984	0.831324	1.76107	1.41322	1.07721	1.18567	1.22808	1.95182	2.70252	5421.94	13607.5	464.133	20116.8	0.21482	0.0525246	0.812136	0.623751	0.501807	0.294825	0.267366
974	97460.5	5.00369	97237.2	4.98179	97862.4	5.04458	94854.4	4.89619	0.455743	0.544257	0.451537	0.548463	0.528729	0.471271	0.285384	0.187429	0.296584	0.0942649	0.136339	0.336077	0.219042	0.159138	0.195371	0.0903715	0.683946	9958.35	17206.1	0.650469	0.822518	1.75804	1.35912	1.13096	1.11071	1.2576	1.66555	2.41439	5543.92	15727.7	494.468	20274.9	0.214951	0.0511756	0.762666	0.651048	0.516833	0.27648	0.0778793
975	86966.3	5.09237	86764	5.08153	87334	5.11323	83634.8	5.07292	0.479749	0.520251	0.526375	0.473625	0.501619	0.498381	0.287242	0.221025	0.221229	0.124269	0.146235	0.290007	0.203946	0.129404	0.230448	0.146195	0.409326	9822.56	17650.4	0.598074	0.725247	1.70074	1.27085	1.24907	1.10053	1.2876	1.7841	2.38889	5380.05	12223.3	503.909	19303.2	0.183556	0.0554922	0.749914	0.600731	0.494783	0.389442	0.193618
976	95744.6	4.76614	95553.1	4.7607	96089	4.77754	93757.7	4.76505	0.403704	0.596296	0.49846	0.50154	0.508879	0.491121	0.29418	0.198824	0.282944	0.0812918	0.142761	0.265968	0.187683	0.245388	0.136683	0.164279	0.388393	11541	16808.1	0.783271	0.825945	1.55778	1.17202	1.15918	1.05775	1.24977	1.84564	2.39003	4568.87	15196.9	495.63	19955.4	0.164957	0.070739	0.788875	0.711266	0.475456	0.357949	0.196378
977	97076.5	4.99808	96900.6	4.98008	97394.4	5.03254	94239.5	4.91513	0.43811	0.56189	0.467813	0.532187	0.492944	0.507056	0.280025	0.194831	0.24807	0.0926918	0.184382	0.279693	0.216714	0.162321	0.198711	0.142562	0.520558	10676.1	15620.5	0.544465	0.771499	2.02039	1.32871	1.08924	1.16094	1.27287	1.70714	1.73578	6093.88	13996.1	478.988	17818.1	0.208342	0.061216	0.843747	0.61382	0.469579	0.283206	0.202425
978	94827.3	5.79148	94551.4	5.777	95324.8	5.81929	91637.3	5.7109	0.457421	0.542579	0.503692	0.496308	0.53044	0.46956	0.290927	0.209319	0.245184	0.12214	0.132429	0.336516	0.192639	0.248072	0.121657	0.101115	0.620872	11311.3	19014.4	0.590415	0.81633	1.6416	1.16809	1.1317	1.09055	1.24941	1.79072	1.60887	5671.48	13323.9	470.92	19740.1	0.219696	0.0411655	0.827544	0.644875	0.461093	0.298529	0.282526
979	93107.7	5.5444	92766.8	5.52895	93724	5.57455	89149.4	5.45666	0.46778	0.53222	0.434751	0.565249	0.450655	0.549345	0.270372	0.153767	0.307749	0.0968623	0.17125	0.304811	0.222908	0.196576	0.160797	0.114908	0.332329	11410.1	19937.4	0.65183	0.783995	1.84599	1.16544	1.21225	1.09331	1.25779	1.73721	1.6928	5537.09	12368.1	484.332	19675.6	0.217601	0.0544684	0.829016	0.736512	0.514496	0.473112	0.096308
980	97215.9	5.62464	97178.5	5.61339	97285.2	5.64641	96414.5	5.61467	0.457918	0.542082	0.456017	0.543983	0.481004	0.518996	0.2825	0.215192	0.302087	0.103899	0.0963219	0.276398	0.191311	0.179875	0.175204	0.177211	0.429069	10631.7	16825.6	0.475117	0.826682	1.92021	1.35924	1.12626	1.16249	1.24976	1.62928	2.42509	5787.19	13043.7	505.288	22695.4	0.135787	0.052627	0.847111	0.594469	0.506283	0.382916	0.234215
981	88288.4	5.24233	88113.5	5.23041	88605.8	5.26635	84971.4	5.18359	0.392351	0.607649	0.454358	0.545642	0.516096	0.483904	0.291151	0.213591	0.248479	0.110183	0.136595	0.323971	0.205193	0.1732	0.157644	0.139992	0.54487	11244	19776.1	0.586499	0.709236	1.9487	1.15634	1.27776	1.15235	1.26654	1.73049	2.36985	5168.55	12570.7	510.154	21121.5	0.214946	0.0516925	0.842474	0.662822	0.500616	0.336455	0.226055
982	95573.5	5.68375	95396.9	5.66374	95889.8	5.72156	93037.4	5.57228	0.490956	0.509044	0.468933	0.531067	0.514806	0.485194	0.242115	0.23125	0.268674	0.096676	0.161286	0.338953	0.18994	0.168324	0.170581	0.132202	0.526809	12399.4	18684.3	0.683161	0.762019	1.83253	1.29382	1.16129	1.10252	1.28265	1.33349	1.71227	4902.79	13568.6	408.406	20042.3	0.163022	0.0486427	0.766946	0.654187	0.520311	0.354025	0.266778
[truncated: 18 more rows]
